# Supplementary material for: Lactate induced up‐regulation of KLHDC8A (Kelch domain‐containing 8A) contributes to the proliferation, migration and apoptosis of human glioma cells
Source: J Cell Mol Med. 2020 Aug 26;24(20):11691–702. doi: 10.1111/jcmm.15780 (PMC7579713; doi:10.1111/jcmm.15780)
Supplement: Supplementary file 1 — Table S1 [file JCMM-24-11691-s001.xlsx]

## Sheet: Tumor vs Normal
ID	adj.P.Val	P.Value	t	B	logFC	Gene.symbol	Gene.title						UP	DOWN
201291_s_at	6.84e-20	4.63e-23	11.4438	41.7363	5.91105	TOP2A	topoisomerase (DNA) II alpha						274	783
201292_at	2.27e-21	6.24e-25	12.0914	45.9548	5.29872	TOP2A	topoisomerase (DNA) II alpha
204162_at	1.08e-18	1.34e-21	10.9346	38.4407	4.52427	NDC80	NDC80, kinetochore complex component
213668_s_at	4.55e-17	1.27e-19	10.2391	33.9862	4.30193	SOX4	SRY-box 4
232925_at	8.54e-14	1.18e-15	8.80167	25.0397	4.27373
201890_at	1.89e-17	4.01e-20	10.416	35.1129	4.26966	RRM2	ribonucleotide reductase regulatory subunit M2
219918_s_at	4.48e-11	1.85e-12	7.58061	17.86	4.1858	ASPM	abnormal spindle microtubule assembly
219978_s_at	1.8e-13	2.88e-15	8.65791	24.1708	3.81625	NUSAP1	nucleolar and spindle associated protein 1
210984_x_at	6.92e-08	7.13e-09	6.08164	9.83589	3.76326	EGFR	epidermal growth factor receptor
204825_at	1.59e-15	9.33e-18	9.57141	29.7781	3.74557	MELK	maternal embryonic leucine zipper kinase
1559402_a_at	1.81e-15	1.12e-17	9.54327	29.6026	3.66693	C1orf61	chromosome 1 open reading frame 61
225655_at	1.9e-22	2.78e-26	12.557	48.9999	3.65331	UHRF1	ubiquitin like with PHD and ring finger domains 1
203548_s_at	2.51e-20	1.24e-23	11.6423	43.0262	3.61209	LPL	lipoprotein lipase
209040_s_at	1.22e-15	6.75e-18	9.62204	30.0944	3.58886	PSMB8	proteasome subunit beta 8
218663_at	1.13e-12	2.63e-14	8.29618	22.0105	3.58606	NCAPG	non-SMC condensin I complex subunit G
228762_at	2.35e-14	2.55e-16	9.04829	26.5427	3.54329	LFNG	LFNG O-fucosylpeptide 3-beta-N-acetylglucosaminyltransferase
227860_at	3.93e-14	4.71e-16	8.95003	25.9421	3.45599	CPXM1	carboxypeptidase X, M14 family member 1
202095_s_at	1.42e-13	2.19e-15	8.70253	24.4399	3.43415	BIRC5	baculoviral IAP repeat containing 5
238022_at	5.8e-14	7.44e-16	8.87665	25.495	3.42536	CRNDE	colorectal neoplasia differentially expressed (non-protein coding)
206243_at	1.49e-15	8.66e-18	9.58307	29.8509	3.37335	TIMP4	TIMP metallopeptidase inhibitor 4
203819_s_at	1.99e-09	1.32e-10	6.82776	13.7025	3.36507	IGF2BP3	insulin like growth factor 2 mRNA binding protein 3
232541_at	1.23e-12	2.9e-14	8.28007	21.9152	3.34171
202718_at	1.43e-06	2.05e-07	5.40696	6.59418	3.31382	IGFBP2	insulin like growth factor binding protein 2
218755_at	1.78e-10	8.83e-12	7.30955	16.3363	3.28836	KIF20A	kinesin family member 20A
219148_at	1.77e-15	1.07e-17	9.54955	29.6418	3.28523	PBK	PDZ binding kinase
1561123_at	3.94e-17	1.04e-19	10.2698	34.1811	3.26675
211607_x_at	6.06e-07	7.93e-08	5.60307	7.50941	3.26146	EGFR	epidermal growth factor receptor
202018_s_at	0.000475	0.000126	3.91999	0.473815	3.22277	LTF	lactotransferrin
201418_s_at	1.12e-15	6e-18	9.64062	30.2105	3.20017	SOX4	SRY-box 4
239148_at	3.68e-14	4.37e-16	8.96181	26.0139	3.12399	MARVELD3	MARVEL domain containing 3
211981_at	8.95e-07	1.22e-07	5.51418	7.09175	3.11681	COL4A1	collagen type IV alpha 1 chain
238021_s_at	8.12e-09	6.5e-10	6.53565	12.1562	3.09158	CRNDE	colorectal neoplasia differentially expressed (non-protein coding)
229638_at	7.35e-16	3.56e-18	9.72234	30.7223	3.08564	IRX3	iroquois homeobox 3
225241_at	1.07e-18	1.31e-21	10.9383	38.4649	3.07604	CCDC80	coiled-coil domain containing 80
204560_at	5.26e-08	5.26e-09	6.14051	10.1308	3.06178	FKBP5	FK506 binding protein 5
207826_s_at	7.53e-16	3.67e-18	9.71747	30.6917	3.05107	ID3	inhibitor of DNA binding 3, HLH protein
203989_x_at	2.58e-21	7.56e-25	12.0626	45.7666	3.03359	F2R	coagulation factor II thrombin receptor
201983_s_at	9.98e-13	2.28e-14	8.31971	22.1498	3.02388	EGFR	epidermal growth factor receptor
203213_at	2.54e-13	4.43e-15	8.58807	23.7508	3.02065	CDK1	cyclin dependent kinase 1
218542_at	5.59e-11	2.37e-12	7.5376	17.6164	3.00927	CEP55	centrosomal protein 55
223923_at	1.91e-11	6.97e-13	7.74727	18.8108	3.00924	C21orf62	chromosome 21 open reading frame 62
207714_s_at	1.39e-06	1.98e-07	5.41401	6.62671	2.99841	SERPINH1	serpin family H member 1
232238_at	1.67e-11	5.95e-13	7.77433	18.9661	2.98461	ASPM	abnormal spindle microtubule assembly
207261_at	3.37e-07	4.12e-08	5.73536	8.13961	2.96183	CNGA3	cyclic nucleotide gated channel alpha 3
1568795_at	4.28e-17	1.16e-19	10.2533	34.0764	2.93439	LOC105373495	uncharacterized LOC105373495
230781_at	2.21e-06	3.34e-07	5.30445	6.12502	2.92408	LINC01088	long intergenic non-protein coding RNA 1088
221539_at	4.95e-20	2.9e-23	11.5144	42.1948	2.898	EIF4EBP1	eukaryotic translation initiation factor 4E binding protein 1
1557852_at	1.94e-15	1.22e-17	9.52961	29.5174	2.88416	PHC2	polyhomeotic homolog 2
202580_x_at	1.49e-08	1.28e-09	6.40936	11.5003	2.86974	FOXM1	forkhead box M1
208580_x_at	4.61e-10	2.57e-11	7.12131	15.2955	2.85916	HIST2H4B///HIST4H4///HIST2H4A///HIST1H4L///HIST1H4E///HIST1H4B///HIST1H4H///HIST1H4C///HIST1H4J///HIST1H4K///HIST1H4F///HIST1H4D///HIST1H4A///HIST1H4I	histone cluster 2, H4b///histone cluster 4, H4///histone cluster 2, H4a///histone cluster 1, H4l///histone cluster 1, H4e///histone cluster 1, H4b///histone cluster 1, H4h///histone cluster 1, H4c///histone cluster 1, H4j///histone cluster 1, H4k///histone cluster 1, H4f///histone cluster 1, H4d///histone cluster 1, H4a///histone cluster 1, H4i
204508_s_at	2.36e-09	1.6e-10	6.7937	13.5202	2.84897	CA12	carbonic anhydrase 12
224999_at	5.08e-12	1.51e-13	8.0057	20.3047	2.83294	EGFR	epidermal growth factor receptor
218678_at	1.3e-21	2.85e-25	12.209	46.7231	2.82569	NES	nestin
203240_at	1.21e-09	7.59e-11	6.92813	14.2429	2.82407	FCGBP	Fc fragment of IgG binding protein
218355_at	1.86e-13	2.99e-15	8.6518	24.1341	2.81923	KIF4A	kinesin family member 4A
1555492_a_at	6.89e-09	5.41e-10	6.56992	12.3355	2.76257	BEST3	bestrophin 3
204428_s_at	8.37e-11	3.76e-12	7.45816	17.1682	2.75093	LCAT	lecithin-cholesterol acyltransferase
204913_s_at	1.01e-11	3.4e-13	7.86877	19.5103	2.73959	SOX11	SRY-box 11
225503_at	1.29e-11	4.44e-13	7.82385	19.2511	2.73907	DHRSX	dehydrogenase/reductase X-linked
204879_at	9.09e-05	2.03e-05	4.37906	2.19844	2.71771	PDPN	podoplanin
235417_at	6.23e-06	1.05e-06	5.05837	5.02553	2.71537	SPOCD1	SPOC domain containing 1
220302_at	1.96e-11	7.17e-13	7.74262	18.7841	2.715	MAK	male germ cell associated kinase
223940_x_at	5.24e-12	1.56e-13	7.9996	20.2692	2.70795	MALAT1	metastasis associated lung adenocarcinoma transcript 1 (non-protein coding)
220085_at	1.38e-08	1.18e-09	6.42482	11.5802	2.69795	HELLS	helicase, lymphoid-specific
212670_at	9.75e-12	3.24e-13	7.87708	19.5583	2.69624	ELN	elastin
205890_s_at	1.66e-07	1.89e-08	5.89072	8.89244	2.68891	UBD///GABBR1	ubiquitin D///gamma-aminobutyric acid type B receptor subunit 1
210135_s_at	3.59e-06	5.71e-07	5.19014	5.60953	2.68376	SHOX2	short stature homeobox 2
211161_s_at	1.15e-05	2.07e-06	4.90909	4.37756	2.68297	COL3A1	collagen type III alpha 1 chain
203358_s_at	9.25e-20	6.6e-23	11.3904	41.3895	2.68292	EZH2	enhancer of zeste 2 polycomb repressive complex 2 subunit
210368_at	8.17e-14	1.12e-15	8.8109	25.0957	2.68026	PCDHGA8	protocadherin gamma subfamily A, 8
230463_at	6.86e-12	2.16e-13	7.94559	19.9552	2.65869
219249_s_at	6.99e-09	5.5e-10	6.56668	12.3185	2.64842	FKBP10	FK506 binding protein 10
207165_at	5.48e-13	1.1e-14	8.43888	22.8582	2.63611	HMMR	hyaluronan mediated motility receptor
226446_at	6.86e-11	3e-12	7.49744	17.3895	2.63076	HES6	hes family bHLH transcription factor 6
236641_at	9.47e-12	3.13e-13	7.88282	19.5915	2.60398	KIF14	kinesin family member 14
222565_s_at	2.6e-26	9.5e-31	14.0942	59.0617	2.60201	PRKD3	protein kinase D3
204914_s_at	2.29e-13	3.91e-15	8.60852	23.8737	2.60075	SOX11	SRY-box 11
201161_s_at	9.01e-11	4.1e-12	7.44334	17.0848	2.60071	YBX3	Y-box binding protein 3
224568_x_at	1.74e-10	8.61e-12	7.31397	16.3609	2.59459	MALAT1	metastasis associated lung adenocarcinoma transcript 1 (non-protein coding)
212533_at	1.38e-15	7.86e-18	9.59819	29.9453	2.59228	WEE1	WEE1 G2 checkpoint kinase
214463_x_at	1.4e-12	3.38e-14	8.25482	21.766	2.58753	HIST1H4J	histone cluster 1, H4j
232125_at	4.85e-23	5.63e-27	12.7959	50.564	2.5846	ZBTB20	zinc finger and BTB domain containing 20
208161_s_at	1.81e-05	3.4e-06	4.79698	3.90058	2.57981	ABCC3	ATP binding cassette subfamily C member 3
205138_s_at	1.51e-10	7.36e-12	7.34131	16.5134	2.57482	UST	uronyl 2-sulfotransferase
236439_at	3.24e-13	5.9e-15	8.54127	23.4701	2.57216	LOC106146153	uncharacterized lncRNA LOC106146153
208368_s_at	1.89e-10	9.51e-12	7.29655	16.264	2.55899	BRCA2	BRCA2, DNA repair associated
1552378_s_at	8.9e-06	1.56e-06	4.97157	4.64699	2.55445	RDH10	retinol dehydrogenase 10 (all-trans)
206201_s_at	0.000986	0.000285	3.70217	-0.288595	2.55278	MEOX2	mesenchyme homeobox 2
1555600_s_at	1.58e-08	1.37e-09	6.3968	11.4355	2.54007	APOL4	apolipoprotein L4
210916_s_at	9.44e-11	4.33e-12	7.43391	17.0319	2.53315	CD44	CD44 molecule (Indian blood group)
219011_at	2.29e-06	3.46e-07	5.29681	6.09033	2.51316	PLEKHA4	pleckstrin homology domain containing A4
201761_at	1.22e-17	2.39e-20	10.4956	35.6213	2.51165	MTHFD2	methylenetetrahydrofolate dehydrogenase (NADP+ dependent) 2, methenyltetrahydrofolate cyclohydrolase
203496_s_at	1.57e-14	1.6e-16	9.1224	26.9973	2.49936	MED1	mediator complex subunit 1
221258_s_at	1.19e-12	2.8e-14	8.28564	21.9481	2.4978	KIF18A	kinesin family member 18A
1557636_a_at	0.000508	0.000136	3.90022	0.403094	2.49574	C7orf57	chromosome 7 open reading frame 57
222962_s_at	2.44e-10	1.26e-11	7.24684	15.988	2.48865	MCM10	minichromosome maintenance 10 replication initiation factor
229259_at	6.59e-12	2.06e-13	7.95351	20.0011	2.48764	GFAP	glial fibrillary acidic protein
215076_s_at	4.04e-05	8.29e-06	4.59231	3.05178	2.46627	COL3A1	collagen type III alpha 1 chain
215711_s_at	1.66e-11	5.92e-13	7.77513	18.9707	2.45089	WEE1	WEE1 G2 checkpoint kinase
1556416_s_at	2e-13	3.27e-15	8.63733	24.047	2.44846
235266_at	3.76e-22	6.2e-26	12.4372	48.2156	2.43735	ATAD2	ATPase family, AAA domain containing 2
201655_s_at	2.36e-06	3.59e-07	5.28912	6.05542	2.42928	HSPG2	heparan sulfate proteoglycan 2
226661_at	2.62e-09	1.8e-10	6.77171	13.4027	2.42775	CDCA2	cell division cycle associated 2
238852_at	6.33e-20	4.06e-23	11.4639	41.8667	2.42537	PRRX1	paired related homeobox 1
201645_at	4.96e-11	2.07e-12	7.56095	17.7486	2.42397	TNC	tenascin C
222898_s_at	5.02e-08	4.98e-09	6.15076	10.1823	2.42023	DLL3	delta like canonical Notch ligand 3
219990_at	4.46e-12	1.3e-13	8.03019	20.4474	2.4087	E2F8	E2F transcription factor 8
216222_s_at	1.88e-10	9.44e-12	7.29796	16.2718	2.40781	MYO10	myosin X
1554697_at	1.4e-08	1.19e-09	6.42268	11.5691	2.40464	ADAMTS9	ADAM metallopeptidase with thrombospondin type 1 motif 9
237292_at	1.24e-10	5.88e-12	7.38063	16.7331	2.40164	DPYSL3	dihydropyrimidinase like 3
216233_at	1.18e-07	1.3e-08	5.96445	9.25442	2.40123	CD163	CD163 molecule
233986_s_at	5.58e-10	3.19e-11	7.08334	15.0873	2.40061	PLEKHG2	pleckstrin homology and RhoGEF domain containing G2
209642_at	5.74e-10	3.28e-11	7.07837	15.0601	2.39878	BUB1	BUB1 mitotic checkpoint serine/threonine kinase
218726_at	2.36e-08	2.14e-09	6.31226	11.0014	2.39405	HJURP	Holliday junction recognition protein
222848_at	2.46e-09	1.67e-10	6.78541	13.4759	2.39176	CENPK	centromere protein K
215339_at	1.91e-11	6.97e-13	7.74744	18.8118	2.39174	NKTR	natural killer cell triggering receptor
202705_at	3.79e-09	2.74e-10	6.69509	12.9953	2.38841	CCNB2	cyclin B2
201417_at	6.48e-16	3.07e-18	9.74509	30.865	2.38829	SOX4	SRY-box 4
203820_s_at	9.91e-09	8.14e-10	6.49395	11.9388	2.38818	IGF2BP3	insulin like growth factor 2 mRNA binding protein 3
206516_at	2.26e-10	1.16e-11	7.26223	16.0733	2.38592	MIR4321///AMH	microRNA 4321///anti-Mullerian hormone
206307_s_at	1.05e-12	2.43e-14	8.30889	22.0858	2.36785	FOXD1	forkhead box D1
1562544_at	7.39e-07	9.87e-08	5.55814	7.2977	2.36781
213150_at	1.86e-05	3.51e-06	4.78992	3.87081	2.36387	HOXA10	homeobox A10
209652_s_at	1.81e-11	6.54e-13	7.75828	18.874	2.36319	PGF	placental growth factor
203764_at	1.76e-11	6.32e-13	7.76413	18.9076	2.36023	DLGAP5	DLG associated protein 5
235643_at	1.03e-08	8.53e-10	6.48519	11.8932	2.35967	SAMD9L	sterile alpha motif domain containing 9 like
1556461_at	2.33e-10	1.2e-11	7.25564	16.0367	2.35497
237471_at	6.84e-05	1.49e-05	4.45448	2.49657	2.35487	LINC00689	long intergenic non-protein coding RNA 689
218308_at	6.36e-07	8.37e-08	5.59183	7.45637	2.35334	TACC3	transforming acidic coiled-coil containing protein 3
216056_at	2.57e-12	6.94e-14	8.13533	21.0626	2.3533	CD44	CD44 molecule (Indian blood group)
219107_at	3.89e-09	2.82e-10	6.68989	12.9677	2.35024	BCAN	brevican
233044_at	5.18e-09	3.91e-10	6.62994	12.6509	2.33805
243797_at	3e-09	2.1e-10	6.74379	13.2539	2.33438	STK17B	serine/threonine kinase 17b
212014_x_at	3.04e-11	1.19e-12	7.65589	18.2883	2.33306	CD44	CD44 molecule (Indian blood group)
218063_s_at	1.88e-09	1.24e-10	6.83904	13.763	2.33126	CDC42EP4	CDC42 effector protein 4
230392_at	2.75e-09	1.9e-10	6.76221	13.3521	2.33087
218585_s_at	4.71e-12	1.39e-13	8.01944	20.3848	2.33037	DTL	denticleless E3 ubiquitin protein ligase homolog
218039_at	3.43e-13	6.32e-15	8.53003	23.4028	2.33027	NUSAP1	nucleolar and spindle associated protein 1
209985_s_at	3.29e-11	1.3e-12	7.64085	18.2026	2.33023	ASCL1	achaete-scute family bHLH transcription factor 1
201984_s_at	6.27e-09	4.87e-10	6.58935	12.4374	2.32811	EGFR	epidermal growth factor receptor
202376_at	1.41e-07	1.57e-08	5.92699	9.07016	2.32669	SERPINA3	serpin family A member 3
206432_at	6.63e-13	1.4e-14	8.39978	22.6253	2.32575	HAS2	hyaluronan synthase 2
1556381_at	6.15e-09	4.76e-10	6.59338	12.4586	2.32545	NAA15	N(alpha)-acetyltransferase 15, NatA auxiliary subunit
205204_at	8.08e-13	1.76e-14	8.36189	22.4001	2.32367	NMB	neuromedin B
230047_at	8.81e-17	2.82e-19	10.1156	33.2019	2.31045	ARHGAP42	Rho GTPase activating protein 42
206373_at	3.17e-11	1.25e-12	7.64799	18.2432	2.31041	ZIC1	Zic family member 1
204456_s_at	2.13e-06	3.21e-07	5.31311	6.16439	2.30674	GAS1	growth arrest specific 1
227082_at	7.95e-17	2.49e-19	10.1351	33.3256	2.30352	ZBTB20	zinc finger and BTB domain containing 20
235178_x_at	3.26e-06	5.13e-07	5.21302	5.71205	2.29699	ESCO2	establishment of sister chromatid cohesion N-acetyltransferase 2
208504_x_at	2.34e-09	1.58e-10	6.79519	13.5281	2.29356	PCDHB11	protocadherin beta 11
224973_at	2.4e-11	9.09e-13	7.70209	18.5521	2.29274	FAM46A	family with sequence similarity 46 member A
240105_at	2.87e-15	1.95e-17	9.45589	29.0586	2.29236
223381_at	8.16e-11	3.66e-12	7.46301	17.1955	2.28921	NUF2	NUF2, NDC80 kinetochore complex component
238983_at	5.13e-12	1.53e-13	8.00382	20.2937	2.28554	NSUN7	NOP2/Sun RNA methyltransferase family member 7
210206_s_at	6.89e-08	7.09e-09	6.08273	9.84134	2.28509	DDX11	DEAD/H-box helicase 11
224184_s_at	3.06e-15	2.12e-17	9.44272	28.9767	2.28304	BOC	BOC cell adhesion associated, oncogene regulated
218000_s_at	1.32e-09	8.35e-11	6.91104	14.1506	2.28049	PHLDA1	pleckstrin homology like domain family A member 1
202007_at	3.75e-13	7.05e-15	8.51233	23.2968	2.27843	NID1	nidogen 1
201416_at	2.84e-11	1.1e-12	7.66937	18.3651	2.27604	SOX4	SRY-box 4
212613_at	5.53e-09	4.21e-10	6.6162	12.5786	2.26701	BTN3A2	butyrophilin subfamily 3 member A2
224520_s_at	2.95e-10	1.56e-11	7.20938	15.7806	2.26495	BEST3	bestrophin 3
219890_at	6.89e-10	4.04e-11	7.04096	14.8557	2.26151	CLEC5A	C-type lectin domain family 5 member A
228978_at	2.23e-10	1.15e-11	7.26404	16.0833	2.26048	TBX2-AS1	TBX2 antisense RNA 1
1557889_at	5.93e-16	2.75e-18	9.76261	30.975	2.24824
213693_s_at	1.92e-08	1.7e-09	6.35562	11.2236	2.23826	MUC1	mucin 1, cell surface associated
223737_x_at	1.75e-10	8.69e-12	7.31238	16.3521	2.22985	CHST9	carbohydrate sulfotransferase 9
210815_s_at	2.4e-09	1.63e-10	6.79013	13.5011	2.22985	CALCRL	calcitonin receptor like receptor
203645_s_at	9.05e-07	1.24e-07	5.51168	7.08006	2.22981	CD163	CD163 molecule
205186_at	2.49e-11	9.5e-13	7.69459	18.5092	2.22483	DNALI1	dynein axonemal light intermediate chain 1
211804_s_at	3.06e-08	2.86e-09	6.25683	10.7188	2.22454	CDK2	cyclin dependent kinase 2
1557155_a_at	7.25e-12	2.3e-13	7.93511	19.8944	2.22339
1555167_s_at	6.35e-05	1.37e-05	4.47406	2.5746	2.22099	NAMPT	nicotinamide phosphoribosyltransferase
230668_at	0.000741	0.000207	3.78877	0.010086	2.21976	NKAIN4	Na+/K+ transporting ATPase interacting 4
233465_at	3.99e-08	3.86e-09	6.20004	10.4308	2.21974
201852_x_at	6.54e-05	1.42e-05	4.46569	2.54123	2.21389	COL3A1	collagen type III alpha 1 chain
209035_at	5.04e-08	5.02e-09	6.14956	10.1763	2.21017	MDK	midkine (neurite growth-promoting factor 2)
202310_s_at	0.000969	0.00028	3.70757	-0.270157	2.2098	COL1A1	collagen type I alpha 1 chain
215049_x_at	3.7e-06	5.9e-07	5.18316	5.5783	2.20776	CD163	CD163 molecule
244434_at	1.91e-10	9.61e-12	7.29485	16.2545	2.20747	GPR82	G protein-coupled receptor 82
206972_s_at	3.06e-15	2.14e-17	9.44111	28.9666	2.20655	GPR161	G protein-coupled receptor 161
229610_at	8.3e-10	4.96e-11	7.00428	14.6559	2.20041	CKAP2L	cytoskeleton associated protein 2 like
201702_s_at	1.03e-08	8.54e-10	6.48494	11.8919	2.19808	PPP1R10	protein phosphatase 1 regulatory subunit 10
1567045_at	3.58e-13	6.67e-15	8.52127	23.3504	2.197
209835_x_at	2.04e-10	1.04e-11	7.28155	16.1805	2.19661	CD44	CD44 molecule (Indian blood group)
231577_s_at	1.8e-08	1.59e-09	6.36855	11.29	2.1942	GBP1	guanylate binding protein 1
203549_s_at	9.89e-13	2.26e-14	8.3214	22.1599	2.19309	LPL	lipoprotein lipase
1557905_s_at	2.18e-11	8.16e-13	7.72056	18.6578	2.18969	CD44	CD44 molecule (Indian blood group)
211148_s_at	2.19e-06	3.3e-07	5.30671	6.13531	2.18888	ANGPT2	angiopoietin 2
224356_x_at	2.62e-08	2.41e-09	6.28981	10.8867	2.1875	MS4A6A	membrane spanning 4-domains A6A
233877_at	1.27e-12	3.02e-14	8.27347	21.8762	2.18445
243558_at	1.49e-13	2.3e-15	8.69434	24.3905	2.18121
1565776_at	9.18e-15	8.27e-17	9.22736	27.6433	2.17806
234701_at	2.69e-07	3.2e-08	5.78605	8.38377	2.17615	ANKRD11	ankyrin repeat domain 11
211300_s_at	4.85e-10	2.73e-11	7.11055	15.2364	2.17557	TP53	tumor protein p53
241860_at	2.04e-11	7.5e-13	7.73484	18.7396	2.17452
1557078_at	4.91e-09	3.68e-10	6.64086	12.7085	2.17211	SLFN5	schlafen family member 5
235709_at	2.47e-07	2.91e-08	5.80492	8.47503	2.17132	GAS2L3	growth arrest specific 2 like 3
202404_s_at	2.8e-05	5.53e-06	4.68594	3.43649	2.17046	COL1A2	collagen type I alpha 2 chain
215411_s_at	3.78e-18	5.53e-21	10.719	37.0531	2.1693	TRAF3IP2	TRAF3 interacting protein 2
201506_at	1.54e-06	2.23e-07	5.38918	6.51235	2.16899	TGFBI	transforming growth factor beta induced
202238_s_at	0.00026	6.48e-05	4.0922	1.10237	2.16308	LOC101928916///NNMT	uncharacterized LOC101928916///nicotinamide N-methyltransferase
210776_x_at	6.32e-15	5.3e-17	9.29791	28.079	2.1499	TCF3	transcription factor 3
210510_s_at	1.18e-05	2.13e-06	4.9025	4.34926	2.14505	NRP1	neuropilin 1
219607_s_at	1.67e-09	1.09e-10	6.86316	13.8926	2.14432	MS4A4A	membrane spanning 4-domains A4A
228347_at	2.91e-09	2.03e-10	6.74998	13.2869	2.13173	SIX1	SIX homeobox 1
229346_at	1.67e-15	9.99e-18	9.56072	29.7114	2.1307	NES	nestin
210410_s_at	3.94e-10	2.16e-11	7.15204	15.4644	2.12728	MSH5-SAPCD1///SAPCD1///MSH5	MSH5-SAPCD1 readthrough (NMD candidate)///suppressor APC domain containing 1///mutS homolog 5
207030_s_at	2.11e-11	7.82e-13	7.72775	18.6989	2.12496	CSRP2	cysteine and glycine rich protein 2
234863_x_at	1.83e-10	9.16e-12	7.30316	16.3008	2.12211	FBXO5	F-box protein 5
1552563_a_at	4.25e-10	2.35e-11	7.1373	15.3833	2.11583
226814_at	5.92e-08	5.99e-09	6.11521	10.0038	2.11348	ADAMTS9	ADAM metallopeptidase with thrombospondin type 1 motif 9
202431_s_at	2.16e-11	8.05e-13	7.72277	18.6704	2.11178	MYC	v-myc avian myelocytomatosis viral oncogene homolog
216834_at	3.99e-07	4.97e-08	5.69786	7.95994	2.10792	RGS1	regulator of G-protein signaling 1
202503_s_at	8.04e-12	2.58e-13	7.91541	19.7801	2.10743	KIAA0101	KIAA0101
213008_at	5.08e-07	6.5e-08	5.6433	7.70001	2.10542	FANCI	Fanconi anemia complementation group I
203276_at	4.04e-13	7.69e-15	8.49802	23.2112	2.1043	LMNB1	lamin B1
232271_at	1.25e-09	7.87e-11	6.92161	14.2077	2.10226	HNF4G	hepatocyte nuclear factor 4 gamma
213566_at	1.54e-06	2.23e-07	5.38943	6.5135	2.10163	RNASE6	ribonuclease A family member k6
244586_x_at	3.68e-14	4.36e-16	8.96226	26.0167	2.09476
212758_s_at	6.79e-13	1.44e-14	8.39534	22.5989	2.09451	ZEB1	zinc finger E-box binding homeobox 1
207156_at	2.92e-07	3.5e-08	5.76798	8.29656	2.09084	HIST1H2AH///HIST1H2AG///HIST1H2AM///HIST1H2AL///HIST1H2AK///HIST1H2AI	histone cluster 1, H2ah///histone cluster 1, H2ag///histone cluster 1, H2am///histone cluster 1, H2al///histone cluster 1, H2ak///histone cluster 1, H2ai
1554910_at	4.56e-13	8.86e-15	8.47498	23.0735	2.09061	PRKD3	protein kinase D3
227835_at	1.61e-10	7.92e-12	7.32855	16.4422	2.08977	LOC389831	uncharacterized LOC389831
210095_s_at	3.23e-05	6.47e-06	4.64983	3.28741	2.08859	IGFBP3	insulin like growth factor binding protein 3
211571_s_at	2.12e-15	1.37e-17	9.51136	29.4037	2.08819	VCAN	versican
204490_s_at	2.6e-11	9.98e-13	7.6862	18.4612	2.08685	CD44	CD44 molecule (Indian blood group)
200951_s_at	1.22e-10	5.77e-12	7.38387	16.7513	2.0862	CCND2	cyclin D2
1555564_a_at	2.2e-08	1.99e-09	6.32634	11.0735	2.0859	CFI	complement factor I
223280_x_at	7.73e-09	6.16e-10	6.54584	12.2094	2.08305	MS4A6A	membrane spanning 4-domains A6A
210693_at	1.25e-06	1.76e-07	5.43831	6.73894	2.08197	SPPL2B	signal peptide peptidase like 2B
235753_at	6.99e-07	9.29e-08	5.57067	7.35666	2.08104	HOXA7	homeobox A7
227921_at	1.01e-14	9.21e-17	9.21021	27.5376	2.07884	LOC105379499///FLJ45482	uncharacterized LOC105379499///uncharacterized LOC645566
211823_s_at	3.84e-08	3.7e-09	6.20798	10.4709	2.07813	PXN	paxillin
222158_s_at	1.25e-14	1.18e-16	9.17064	27.2939	2.07296	DESI2	desumoylating isopeptidase 2
235572_at	1.22e-09	7.62e-11	6.92741	14.239	2.07245	SPC24	SPC24, NDC80 kinetochore complex component
211966_at	5.64e-06	9.42e-07	5.08208	5.1298	2.07178	COL4A2	collagen type IV alpha 2 chain
224563_at	4.32e-15	3.25e-17	9.37489	28.5556	2.07127	WASF2	WAS protein family member 2
229929_at	1.03e-08	8.55e-10	6.48482	11.8913	2.07056	SPSB4	splA/ryanodine receptor domain and SOCS box containing 4
227812_at	2.3e-13	3.94e-15	8.60703	23.8647	2.06594	TNFRSF19	TNF receptor superfamily member 19
204822_at	1.12e-11	3.83e-13	7.84909	19.3966	2.06593	TTK	TTK protein kinase
1556204_a_at	2.84e-13	5.05e-15	8.56652	23.6215	2.06587	ZNF814	zinc finger protein 814
203424_s_at	5.28e-06	8.75e-07	5.09811	5.20049	2.06297	IGFBP5	insulin like growth factor binding protein 5
1557701_s_at	7.51e-08	7.82e-09	6.06357	9.74575	2.06109	POLH	DNA polymerase eta
209109_s_at	1.26e-20	4.5e-24	11.7949	44.02	2.05174	TSPAN6	tetraspanin 6
225242_s_at	7.83e-16	3.9e-18	9.70799	30.6323	2.05029	CCDC80	coiled-coil domain containing 80
209402_s_at	3.18e-11	1.25e-12	7.64717	18.2385	2.04719	SLC12A4	solute carrier family 12 member 4
201755_at	2.39e-10	1.23e-11	7.25115	16.0118	2.04673	MCM5	minichromosome maintenance complex component 5
211086_x_at	7.61e-07	1.02e-07	5.55139	7.26603	2.04596	NEK1	NIMA related kinase 1
213417_at	9.76e-08	1.05e-08	6.0069	9.46423	2.04366	TBX2	T-box 2
211980_at	1.23e-05	2.22e-06	4.89343	4.31042	2.0396	COL4A1	collagen type IV alpha 1 chain
204736_s_at	1.34e-11	4.62e-13	7.81702	19.2117	2.03805	CSPG4	chondroitin sulfate proteoglycan 4
230472_at	1.29e-06	1.83e-07	5.43101	6.70519	2.03788	IRX1	iroquois homeobox 1
237673_at	1.26e-09	7.92e-11	6.9205	14.2017	2.03502
220619_at	1.68e-10	8.3e-12	7.32052	16.3974	2.03285	CHD7	chromodomain helicase DNA binding protein 7
219511_s_at	8.43e-12	2.73e-13	7.90578	19.7244	2.03129	SNCAIP	synuclein alpha interacting protein
243198_at	3.2e-12	8.88e-14	8.09422	20.8216	2.03056	TEX9	testis expressed 9
221911_at	4.45e-11	1.84e-12	7.58187	17.8672	2.03018	ETV1	ETS variant 1
227462_at	3.02e-07	3.65e-08	5.75988	8.25751	2.0301	ERAP2	endoplasmic reticulum aminopeptidase 2
231757_at	4.11e-08	3.99e-09	6.19342	10.3973	2.03001	TAS2R5	taste 2 receptor member 5
235944_at	3.71e-06	5.91e-07	5.18264	5.57602	2.02981	HMCN1	hemicentin 1
1555216_a_at	2.7e-15	1.82e-17	9.4663	29.1233	2.02944	LOC101060604///SLC7A5P2///SLC7A5P1	putative L-type amino acid transporter 1-like protein IMAA///solute carrier family 7 member 5 pseudogene 2///solute carrier family 7 member 5 pseudogene 1
1554830_a_at	2.74e-07	3.26e-08	5.78228	8.36554	2.02711	STEAP3	STEAP3 metalloreductase
1561158_at	9.17e-12	3.02e-13	7.88895	19.6269	2.02484
228141_at	3.19e-05	6.4e-06	4.65244	3.29817	2.02192	GPX8	glutathione peroxidase 8 (putative)
203099_s_at	7.59e-09	6.03e-10	6.54967	12.2295	2.01755	CDYL	chromodomain Y-like
203047_at	3.39e-10	1.83e-11	7.18184	15.6286	2.01726	STK10	serine/threonine kinase 10
241611_s_at	1.49e-07	1.68e-08	5.91449	9.00884	2.01603	FNDC3A	fibronectin type III domain containing 3A
242907_at	6.77e-09	5.31e-10	6.57339	12.3537	2.0149	GBP2	guanylate binding protein 2
209773_s_at	1.38e-10	6.65e-12	7.35902	16.6123	2.01302	RRM2	ribonucleotide reductase regulatory subunit M2
205345_at	9.06e-13	2.04e-14	8.33761	22.256	2.00558	BARD1	BRCA1 associated RING domain 1
235457_at	3.28e-20	1.8e-23	11.5861	42.6609	2.00546	MAML2	mastermind like transcriptional coactivator 2
222692_s_at	2.31e-10	1.19e-11	7.25794	16.0495	2.00424	LOC101928615///FNDC3B	uncharacterized LOC101928615///fibronectin type III domain containing 3B
1555355_a_at	3.23e-08	3.05e-09	6.24507	10.659	2.00314	ETS1	ETS proto-oncogene 1, transcription factor
206693_at	6.21e-07	8.16e-08	5.59706	7.48104	2.00173	IL7	interleukin 7
219457_s_at	1.01e-08	8.33e-10	6.4895	11.9156	1.99769	RIN3	Ras and Rab interactor 3
238323_at	6.15e-07	8.07e-08	5.59933	7.49174	1.99753	TEAD2	TEA domain transcription factor 2
222871_at	1.06e-08	8.81e-10	6.47911	11.8616	1.99669	KLHDC8A	kelch domain containing 8A
232392_at	2.22e-15	1.45e-17	9.50176	29.3439	1.99599	SRSF3	serine and arginine rich splicing factor 3
242982_x_at	1.52e-13	2.36e-15	8.69059	24.3678	1.99501	ITGB8	integrin subunit beta 8
224358_s_at	1.18e-12	2.76e-14	8.28813	21.9629	1.99396	MS4A7	membrane spanning 4-domains A7
236966_at	6.51e-10	3.79e-11	7.05256	14.919	1.99392	ARMC8	armadillo repeat containing 8
203474_at	1.73e-09	1.13e-10	6.85567	13.8524	1.99143	IQGAP2	IQ motif containing GTPase activating protein 2
215509_s_at	1.51e-06	2.18e-07	5.3942	6.53544	1.99095	BUB1	BUB1 mitotic checkpoint serine/threonine kinase
211341_at	5.47e-06	9.11e-07	5.0894	5.16207	1.98556	POU4F1	POU class 4 homeobox 1
207672_at	4.45e-09	3.29e-10	6.66145	12.8172	1.9843	RFX4	regulatory factor X4
202134_s_at	1.79e-09	1.18e-10	6.84895	13.8162	1.984	WWTR1	WW domain containing transcription regulator 1
227248_at	1.3e-10	6.21e-12	7.37096	16.679	1.9834	PLEKHH3	pleckstrin homology, MyTH4 and FERM domain containing H3
205991_s_at	6.84e-20	4.57e-23	11.4458	41.7493	1.98102	PRRX1	paired related homeobox 1
204163_at	2.72e-06	4.2e-07	5.25572	5.90426	1.98016	EMILIN1	elastin microfibril interfacer 1
206364_at	4.87e-11	2.03e-12	7.56455	17.769	1.97907	KIF14	kinesin family member 14
236390_at	3.33e-08	3.16e-09	6.23836	10.6249	1.97762	SLX4IP	SLX4 interacting protein
202828_s_at	2.68e-07	3.19e-08	5.78688	8.38775	1.97756	MMP14	matrix metallopeptidase 14
226675_s_at	2.99e-13	5.38e-15	8.55622	23.5597	1.97557	MALAT1	metastasis associated lung adenocarcinoma transcript 1 (non-protein coding)
226695_at	1.33e-19	1.1e-22	11.313	40.8873	1.97422	PRRX1	paired related homeobox 1
213722_at	5.05e-07	6.46e-08	5.64461	7.70623	1.97406	SOX2	SRY-box 2
210560_at	1.99e-06	2.97e-07	5.32943	6.23875	1.97198	GBX2	gastrulation brain homeobox 2
216805_at	1.16e-07	1.27e-08	5.96851	9.27448	1.97173
208965_s_at	2.24e-15	1.47e-17	9.50025	29.3345	1.96901	IFI16	interferon gamma inducible protein 16
225869_s_at	1.49e-06	2.15e-07	5.3975	6.55062	1.96856	UNC93B1	unc-93 homolog B1 (C. elegans)
210559_s_at	1.09e-09	6.69e-11	6.95079	14.3656	1.96832	CDK1	cyclin dependent kinase 1
201028_s_at	1.02e-12	2.35e-14	8.31494	22.1216	1.96792	CD99	CD99 molecule
220821_at	0.000217	5.31e-05	4.14258	1.29046	1.96649	GALR1	galanin receptor 1
229490_s_at	3.42e-10	1.84e-11	7.18051	15.6212	1.96612
201430_s_at	2.16e-16	8.36e-19	9.94758	32.1392	1.964	DPYSL3	dihydropyrimidinase like 3
1552367_a_at	0.000269	6.73e-05	4.08253	1.06646	1.96347	SCIN	scinderin
235388_at	3.73e-10	2.03e-11	7.16306	15.525	1.96282	CHD9	chromodomain helicase DNA binding protein 9
212063_at	1.79e-10	8.93e-12	7.30769	16.3259	1.96219	CD44	CD44 molecule (Indian blood group)
202269_x_at	1.24e-09	7.76e-11	6.92409	14.2211	1.96006	GBP1	guanylate binding protein 1
223488_s_at	7.84e-13	1.71e-14	8.36732	22.4323	1.9581	GNB4	G protein subunit beta 4
210052_s_at	2.49e-08	2.27e-09	6.30106	10.9442	1.95773	TPX2	TPX2, microtubule nucleation factor
203505_at	6.23e-17	1.85e-19	10.1811	33.6172	1.95618	ABCA1	ATP binding cassette subfamily A member 1
216915_s_at	1.55e-14	1.56e-16	9.1268	27.0243	1.95532	PTPN12	protein tyrosine phosphatase, non-receptor type 12
218051_s_at	1.42e-16	4.88e-19	10.0312	32.6673	1.95497	NT5DC2	5'-nucleotidase domain containing 2
232478_at	5e-06	8.25e-07	5.1107	5.25612	1.95371	MIR181A2HG	MIR181A2 host gene
241762_at	1.5e-08	1.29e-09	6.40721	11.4892	1.95084	FBXO32	F-box protein 32
202827_s_at	8.16e-07	1.1e-07	5.53541	7.19106	1.95064	MMP14	matrix metallopeptidase 14
211352_s_at	1.74e-16	6.31e-19	9.9911	32.414	1.94891	NCOA3	nuclear receptor coactivator 3
227816_at	3.92e-18	5.82e-21	10.7112	37.0033	1.94871	NTN1	netrin 1
215942_s_at	1.11e-09	6.87e-11	6.94611	14.3402	1.94739	GTSE1	G2 and S-phase expressed 1
226308_at	1.18e-07	1.3e-08	5.96524	9.25834	1.94405	HAUS8	HAUS augmin like complex subunit 8
214693_x_at	3.72e-21	1.16e-24	11.9987	45.3492	1.94287	NBPF26///NBPF10///NBPF9///NBPF14	neuroblastoma breakpoint family member 26///neuroblastoma breakpoint family member 10///neuroblastoma breakpoint family member 9///neuroblastoma breakpoint family member 14
235521_at	3.88e-06	6.21e-07	5.17221	5.52944	1.9422	HOXA3	homeobox A3
215446_s_at	0.000219	5.37e-05	4.13954	1.27907	1.94064	LOX	lysyl oxidase
224400_s_at	3.98e-08	3.84e-09	6.20076	10.4344	1.9402	CHST9	carbohydrate sulfotransferase 9
1564936_at	4.35e-08	4.26e-09	6.18094	10.3344	1.93428
242134_at	1.4e-11	4.85e-13	7.80879	19.1643	1.934
205499_at	5.78e-05	1.23e-05	4.49849	2.67238	1.93285	SRPX2	sushi repeat containing protein, X-linked 2
219386_s_at	5.41e-06	8.99e-07	5.09213	5.17412	1.93282	SLAMF8	SLAM family member 8
214097_at	7.1e-17	2.18e-19	10.1552	33.4531	1.92748	RPS21	ribosomal protein S21
228323_at	4.06e-11	1.66e-12	7.59904	17.9647	1.92497	KNL1	kinetochore scaffold 1
225723_at	3.7e-13	6.93e-15	8.515	23.3128	1.92489	CCDC167	coiled-coil domain containing 167
228462_at	0.000855	0.000243	3.74608	-0.137866	1.92376	IRX2	iroquois homeobox 2
1558702_at	1.46e-12	3.54e-14	8.24683	21.7188	1.92223	TEX10	testis expressed 10
201324_at	5.31e-08	5.31e-09	6.13856	10.121	1.9213	EMP1	epithelial membrane protein 1
218883_s_at	1.99e-11	7.31e-13	7.73919	18.7645	1.92073	CENPU	centromere protein U
211126_s_at	3.87e-11	1.57e-12	7.60923	18.0226	1.92031	CSRP2	cysteine and glycine rich protein 2
222876_s_at	5.55e-09	4.22e-10	6.61553	12.5751	1.91944	ADAP2	ArfGAP with dual PH domains 2
222439_s_at	3.79e-05	7.73e-06	4.60857	3.11815	1.91921	THRAP3	thyroid hormone receptor associated protein 3
232544_at	1.05e-05	1.87e-06	4.93168	4.47467	1.91609
232465_at	4.6e-11	1.9e-12	7.57554	17.8313	1.91577
211527_x_at	0.000318	8.08e-05	4.03583	0.894132	1.91573	VEGFA	vascular endothelial growth factor A
223475_at	1.54e-12	3.78e-14	8.23638	21.6571	1.91564	CRISPLD1	cysteine rich secretory protein LCCL domain containing 1
215306_at	5e-11	2.09e-12	7.55943	17.74	1.91471
207292_s_at	3.9e-12	1.12e-13	8.05518	20.5933	1.91406	MAPK7	mitogen-activated protein kinase 7
243498_at	5.29e-09	4e-10	6.6257	12.6286	1.91176
1556499_s_at	0.000804	0.000227	3.76467	-0.073625	1.91142	COL1A1	collagen type I alpha 1 chain
228033_at	1.58e-08	1.37e-09	6.39591	11.4309	1.90779	E2F7	E2F transcription factor 7
216237_s_at	3.23e-12	8.99e-14	8.09228	20.8102	1.90264	MCM5	minichromosome maintenance complex component 5
228035_at	8.18e-06	1.42e-06	4.99231	4.73701	1.90161	STK33	serine/threonine kinase 33
238355_at	2.54e-07	3.01e-08	5.79873	8.44506	1.9016
244414_at	4.66e-17	1.31e-19	10.2344	33.9559	1.90099
244581_at	5.57e-09	4.24e-10	6.61489	12.5717	1.90053	ZBTB20	zinc finger and BTB domain containing 20
221436_s_at	2.05e-07	2.37e-08	5.846	8.67437	1.90042	CDCA3	cell division cycle associated 3
216442_x_at	4.49e-09	3.32e-10	6.65995	12.8093	1.89797	FN1	fibronectin 1
219230_at	1.81e-06	2.67e-07	5.3514	6.33909	1.89671	TMEM100	transmembrane protein 100
213749_at	3.15e-06	4.95e-07	5.22076	5.74679	1.89662	MASP1	mannan binding lectin serine peptidase 1
204489_s_at	1.34e-12	3.2e-14	8.26369	21.8184	1.89657	CD44	CD44 molecule (Indian blood group)
209641_s_at	0.000131	3.06e-05	4.2799	1.81275	1.8955	ABCC3	ATP binding cassette subfamily C member 3
229274_at	5.48e-13	1.11e-14	8.43861	22.8565	1.89351	GNAS	GNAS complex locus
204170_s_at	8.06e-12	2.59e-13	7.9148	19.7766	1.8933	CKS2	CDC28 protein kinase regulatory subunit 2
237623_at	4.7e-07	5.97e-08	5.66061	7.7823	1.89005	CST3	cystatin C
225081_s_at	6.75e-09	5.29e-10	6.57403	12.357	1.88909	CDCA7L	cell division cycle associated 7 like
226670_s_at	0.000375	9.72e-05	3.98828	0.720373	1.88834	PABPC1L	poly(A) binding protein cytoplasmic 1 like
217028_at	1.14e-09	7.06e-11	6.94112	14.3132	1.88607	CXCR4	C-X-C motif chemokine receptor 4
213811_x_at	1.78e-16	6.48e-19	9.98703	32.3883	1.88397	TCF3	transcription factor 3
236181_at	5.82e-11	2.48e-12	7.52989	17.5728	1.88321	LOC389831	uncharacterized LOC389831
227592_at	1.37e-09	8.74e-11	6.90274	14.1058	1.88317	ALDH16A1	aldehyde dehydrogenase 16 family member A1
219331_s_at	9.5e-08	1.01e-08	6.01298	9.49432	1.88311	KLHDC8A	kelch domain containing 8A
1558034_s_at	7.3e-05	1.6e-05	4.43727	2.42817	1.88252	CP	ceruloplasmin (ferroxidase)
212091_s_at	5.56e-08	5.6e-09	6.12834	10.0697	1.87943	COL6A1	collagen type VI alpha 1 chain
211844_s_at	9.04e-06	1.59e-06	4.96768	4.63014	1.87925	NRP2	neuropilin 2
215517_at	1.69e-13	2.66e-15	8.67063	24.2475	1.87834	PYGO1	pygopus family PHD finger 1
232160_s_at	2.37e-08	2.16e-09	6.31052	10.9925	1.87762	TNIP2	TNFAIP3 interacting protein 2
223927_at	3.75e-15	2.68e-17	9.40542	28.745	1.87753	PCDHB9	protocadherin beta 9
1569111_at	8.92e-09	7.24e-10	6.51583	12.0527	1.87636	SOX13	SRY-box 13
239755_at	7.09e-08	7.33e-09	6.07614	9.80846	1.87555
237943_at	4.26e-10	2.36e-11	7.1365	15.3789	1.875	TMCC1	transmembrane and coiled-coil domain family 1
212949_at	5.66e-06	9.46e-07	5.08109	5.12544	1.87491	NCAPH	non-SMC condensin I complex subunit H
221591_s_at	4.06e-11	1.66e-12	7.5994	17.9667	1.87399	FAM64A	family with sequence similarity 64 member A
219759_at	8.59e-06	1.5e-06	4.98022	4.6845	1.86882	ERAP2	endoplasmic reticulum aminopeptidase 2
205347_s_at	3.34e-07	4.08e-08	5.73738	8.1493	1.86804	TMSB15B///TMSB15A	thymosin beta 15B///thymosin beta 15a
235106_at	1.26e-20	4.85e-24	11.7834	43.9456	1.86641	MAML2	mastermind like transcriptional coactivator 2
221766_s_at	4.07e-09	2.97e-10	6.68016	12.9162	1.86573	FAM46A	family with sequence similarity 46 member A
219274_at	3.04e-11	1.19e-12	7.65566	18.2869	1.86421	TSPAN12	tetraspanin 12
219456_s_at	7.91e-08	8.28e-09	6.05264	9.6913	1.86407	RIN3	Ras and Rab interactor 3
239605_x_at	3.46e-12	9.75e-14	8.0786	20.7302	1.86345
229400_at	1.29e-06	1.82e-07	5.43121	6.70611	1.86301	HOXD10	homeobox D10
209113_s_at	1.93e-15	1.21e-17	9.53075	29.5245	1.86284	HMG20B	high mobility group 20B
229625_at	3.88e-06	6.21e-07	5.17231	5.52988	1.86194	GBP5	guanylate binding protein 5
232997_at	2.96e-10	1.57e-11	7.20836	15.775	1.85894
219328_at	4.2e-10	2.32e-11	7.13986	15.3974	1.85622	DDX31	DEAD-box helicase 31
238787_at	1.48e-16	5.22e-19	10.0206	32.6002	1.85531	DENND1B	DENN domain containing 1B
202988_s_at	1.57e-08	1.36e-09	6.39833	11.4434	1.85505	RGS1	regulator of G-protein signaling 1
236338_at	7.84e-09	6.25e-10	6.54304	12.1948	1.85483
212680_x_at	1.5e-17	3.03e-20	10.4591	35.3886	1.85244	PPP1R14B	protein phosphatase 1 regulatory inhibitor subunit 14B
223038_s_at	7.61e-14	1.03e-15	8.8238	25.1739	1.85074	FAM60A	family with sequence similarity 60 member A
213746_s_at	2.52e-10	1.31e-11	7.24034	15.9519	1.84809	FLNA	filamin A
201012_at	8.08e-05	1.79e-05	4.41011	2.32069	1.84129	ANXA1	annexin A1
232278_s_at	8.74e-06	1.53e-06	4.97617	4.66691	1.84107	DEPDC1	DEP domain containing 1
211367_s_at	9.69e-08	1.04e-08	6.00826	9.47097	1.84026	CASP1	caspase 1
238289_at	1.1e-14	1.01e-16	9.19501	27.444	1.83963
211719_x_at	3.23e-09	2.28e-10	6.72876	13.174	1.83936	FN1	fibronectin 1
223508_at	5.21e-11	2.18e-12	7.552	17.6979	1.83889	NOTCH1	notch 1
228230_at	1.84e-12	4.68e-14	8.20085	21.4477	1.83782	HELZ2	helicase with zinc finger 2
201008_s_at	8.81e-13	1.98e-14	8.3433	22.2897	1.8377	TXNIP	thioredoxin interacting protein
242029_at	6.75e-09	5.29e-10	6.57389	12.3563	1.83742
1555705_a_at	8.63e-12	2.81e-13	7.90097	19.6965	1.83721	CMTM3	CKLF like MARVEL transmembrane domain containing 3
216057_at	1.02e-07	1.11e-08	5.9961	9.41073	1.83676	RAB3GAP2	RAB3 GTPase activating non-catalytic protein subunit 2
202821_s_at	2.22e-11	8.36e-13	7.71647	18.6343	1.83671	LPP	LIM domain containing preferred translocation partner in lipoma
209987_s_at	4.66e-06	7.62e-07	5.12808	5.33311	1.83612	ASCL1	achaete-scute family bHLH transcription factor 1
218839_at	2.44e-15	1.61e-17	9.48569	29.2439	1.83438	HEY1	hes related family bHLH transcription factor with YRPW motif 1
205572_at	4.44e-05	9.22e-06	4.56722	2.94973	1.83295	ANGPT2	angiopoietin 2
235287_at	1.36e-05	2.49e-06	4.86733	4.19888	1.83237	CDK6	cyclin dependent kinase 6
217640_x_at	2.07e-07	2.39e-08	5.84394	8.66435	1.82938	SKA1	spindle and kinetochore associated complex subunit 1
203438_at	2.83e-07	3.39e-08	5.77469	8.32893	1.82811	STC2	stanniocalcin 2
226473_at	8.66e-07	1.18e-07	5.52198	7.12819	1.82753	CBX2	chromobox 2
212349_at	1.83e-15	1.13e-17	9.54112	29.5891	1.82717	POFUT1	protein O-fucosyltransferase 1
221496_s_at	6.2e-11	2.67e-12	7.51719	17.501	1.82705	TOB2	transducer of ERBB2, 2
224567_x_at	5.57e-12	1.69e-13	7.98701	20.1959	1.82671	MALAT1	metastasis associated lung adenocarcinoma transcript 1 (non-protein coding)
205289_at	3.69e-07	4.56e-08	5.71506	8.04223	1.8231	BMP2	bone morphogenetic protein 2
211794_at	4.66e-08	4.59e-09	6.16676	10.2628	1.82258	FYB	FYN binding protein
201149_s_at	6.74e-14	8.9e-16	8.84771	25.3191	1.81903	TIMP3	TIMP metallopeptidase inhibitor 3
222457_s_at	2.69e-14	3.02e-16	9.02096	26.3754	1.81854	LIMA1	LIM domain and actin binding 1
200872_at	1.18e-09	7.37e-11	6.93338	14.2713	1.81772	S100A10	S100 calcium binding protein A10
211964_at	6.75e-06	1.15e-06	5.03894	4.94036	1.81749	COL4A2	collagen type IV alpha 2 chain
211799_x_at	1.32e-10	6.33e-12	7.36779	16.6613	1.81676	HLA-C	major histocompatibility complex, class I, C
204962_s_at	2.9e-09	2.02e-10	6.75085	13.2915	1.81643	SLC35F6///CENPA	solute carrier family 35 member F6///centromere protein A
238481_at	1.19e-05	2.14e-06	4.90102	4.34294	1.81589	MGP	matrix Gla protein
202627_s_at	0.000113	2.58e-05	4.32111	1.97219	1.81573	SERPINE1	serpin family E member 1
204416_x_at	1.65e-12	4.11e-14	8.22235	21.5744	1.81533	APOC1	apolipoprotein C1
213413_at	1.94e-11	7.08e-13	7.74469	18.796	1.81522	STON1	stonin 1
213004_at	7.21e-11	3.17e-12	7.48767	17.3344	1.81305	ANGPTL2	angiopoietin like 2
209996_x_at	1.84e-08	1.62e-09	6.36434	11.2684	1.81195	PCM1	pericentriolar material 1
224428_s_at	4.07e-14	4.93e-16	8.94274	25.8975	1.81194	CDCA7	cell division cycle associated 7
1552914_a_at	9.84e-07	1.36e-07	5.4929	6.99244	1.81189	CD276	CD276 molecule
242700_at	2.05e-08	1.83e-09	6.34189	11.1531	1.81137	PON2	paraoxonase 2
202111_at	2.63e-08	2.42e-09	6.2891	10.8831	1.81117	SLC4A2	solute carrier family 4 member 2
221898_at	0.000152	3.58e-05	4.24119	1.66412	1.81043	PDPN	podoplanin
233110_s_at	3.83e-15	2.76e-17	9.40114	28.7184	1.81029	BCL2L12	BCL2 like 12
242024_at	8.89e-09	7.21e-10	6.51655	12.0565	1.80942
204653_at	3.32e-07	4.05e-08	5.73918	8.15797	1.80887	TFAP2A	transcription factor AP-2 alpha
206157_at	0.000188	4.53e-05	4.18215	1.43952	1.80881	PTX3	pentraxin 3
218796_at	0.000479	0.000127	3.91801	0.466692	1.8088	FERMT1	fermitin family member 1
238429_at	0.000292	7.36e-05	4.0599	0.982738	1.80796	TMEM71	transmembrane protein 71
201136_at	6.16e-06	1.04e-06	5.06112	5.03764	1.80664	PLP2	proteolipid protein 2
202133_at	2.32e-10	1.2e-11	7.2562	16.0398	1.80459	WWTR1	WW domain containing transcription regulator 1
217466_x_at	1.11e-11	3.75e-13	7.85237	19.4155	1.80432	SNORA64///RPS2	small nucleolar RNA, H/ACA box 64///ribosomal protein S2
230894_s_at	1.95e-10	9.85e-12	7.29054	16.2305	1.80349
210415_s_at	2.65e-07	3.15e-08	5.78948	8.4003	1.80316	ODF2	outer dense fiber of sperm tails 2
231741_at	1.39e-06	1.98e-07	5.41392	6.62627	1.80285	S1PR3	sphingosine-1-phosphate receptor 3
241330_x_at	2.26e-10	1.16e-11	7.26166	16.0702	1.80038
227062_at	6.44e-07	8.49e-08	5.58903	7.44314	1.79803	MIR612///NEAT1	microRNA 612///nuclear paraspeckle assembly transcript 1 (non-protein coding)
236613_at	5.86e-10	3.36e-11	7.07413	15.0369	1.79743	RBM25	RNA binding motif protein 25
222301_at	4.53e-10	2.53e-11	7.12453	15.3132	1.7974	C1orf61	chromosome 1 open reading frame 61
212794_s_at	6.87e-17	2.1e-19	10.1613	33.4916	1.79715	KIAA1033	KIAA1033
213503_x_at	2.79e-07	3.34e-08	5.77774	8.34362	1.79696	ANXA2	annexin A2
220255_at	2.45e-11	9.31e-13	7.698	18.5287	1.79691	FANCE	Fanconi anemia complementation group E
230550_at	6.43e-10	3.74e-11	7.05498	14.9322	1.79609	MS4A6A	membrane spanning 4-domains A6A
214722_at	2.77e-20	1.47e-23	11.617	42.8618	1.79601	NOTCH2NL	notch 2 N-terminal like
204964_s_at	6.17e-10	3.57e-11	7.0633	14.9777	1.79577	SSPN	sarcospan
220898_at	5.29e-12	1.58e-13	7.99779	20.2586	1.79527
207060_at	3.65e-07	4.5e-08	5.71794	8.05606	1.79506	EN2	engrailed homeobox 2
230446_at	6.27e-11	2.71e-12	7.51461	17.4864	1.7945	LOC101927811	uncharacterized LOC101927811
207808_s_at	8.65e-11	3.91e-12	7.45141	17.1302	1.79384	PROS1	protein S (alpha)
226628_at	4.88e-16	2.19e-18	9.79782	31.1961	1.79339	THOC2	THO complex 2
204787_at	3.94e-12	1.14e-13	8.05302	20.5807	1.79274	VSIG4	V-set and immunoglobulin domain containing 4
1566968_at	0.000613	0.000168	3.84522	0.207942	1.79168	SPRY4-IT1	SPRY4 intronic transcript 1
219650_at	8.19e-08	8.6e-09	6.04526	9.65459	1.79148	ERCC6L	ERCC excision repair 6 like, spindle assembly checkpoint helicase
226346_at	1.67e-15	1e-17	9.5603	29.7088	1.79089	MEX3A	mex-3 RNA binding family member A
222693_at	1.19e-09	7.43e-11	6.93209	14.2643	1.7908	LOC101928615///FNDC3B	uncharacterized LOC101928615///fibronectin type III domain containing 3B
214651_s_at	0.000141	3.3e-05	4.26093	1.73976	1.78715	HOXA10-HOXA9///MIR196B///HOXA9	HOXA10-HOXA9 readthrough///microRNA 196b///homeobox A9
204166_at	0.000349	8.96e-05	4.00927	0.796881	1.78677	SBNO2	strawberry notch homolog 2
203504_s_at	3.18e-17	7.63e-20	10.3173	34.4834	1.78647	ABCA1	ATP binding cassette subfamily A member 1
211466_at	1.02e-12	2.33e-14	8.31606	22.1282	1.78605	NFIB	nuclear factor I B
229796_at	6.44e-08	6.58e-09	6.09721	9.91373	1.7858	SIX4	SIX homeobox 4
215962_at	2.52e-06	3.85e-07	5.27431	5.98831	1.78558
212292_at	4.66e-12	1.37e-13	8.02156	20.3971	1.78509	SLC7A1	solute carrier family 7 member 1
237146_at	5.06e-08	5.04e-09	6.14879	10.1724	1.78507
204126_s_at	2.24e-05	4.31e-06	4.74326	3.67502	1.78415	CDC45	cell division cycle 45
225979_at	7.32e-08	7.59e-09	6.06943	9.77498	1.78374	PLEKHG2	pleckstrin homology and RhoGEF domain containing G2
232333_at	1.05e-17	2e-20	10.5223	35.7926	1.78354
207838_x_at	9.83e-08	1.06e-08	6.00513	9.45545	1.78181	PBXIP1	PBX homeobox interacting protein 1
234996_at	7.21e-07	9.61e-08	5.56364	7.32357	1.78078	CALCRL	calcitonin receptor like receptor
227512_at	4.34e-17	1.19e-19	10.2495	34.052	1.78043	MEX3A	mex-3 RNA binding family member A
222956_at	7.68e-11	3.41e-12	7.47488	17.2623	1.7794	FIGN	fidgetin, microtubule severing factor
243864_at	5.58e-12	1.69e-13	7.98652	20.193	1.77839	CCDC80	coiled-coil domain containing 80
202246_s_at	6.58e-10	3.83e-11	7.05051	14.9078	1.77785	CDK4	cyclin dependent kinase 4
241272_at	2.28e-06	3.45e-07	5.29731	6.09258	1.77433
226658_at	0.00107	0.000311	3.67821	-0.370197	1.77311	PDPN	podoplanin
229991_s_at	1.05e-05	1.88e-06	4.93051	4.46964	1.77214	SYTL4	synaptotagmin like 4
204324_s_at	3.04e-11	1.19e-12	7.65615	18.2897	1.77035	GOLIM4	golgi integral membrane protein 4
219278_at	1.52e-07	1.71e-08	5.91049	8.98923	1.76978	MAP3K6	mitogen-activated protein kinase kinase kinase 6
239019_at	1.58e-10	7.72e-12	7.3331	16.4675	1.76922	KLF12	Kruppel like factor 12
201746_at	2.49e-14	2.77e-16	9.03499	26.4613	1.76637	TP53	tumor protein p53
212909_at	3.19e-10	1.71e-11	7.19374	15.6942	1.76476	LYPD1	LY6/PLAUR domain containing 1
230776_at	4.36e-10	2.42e-11	7.13218	15.3552	1.76143	RNF157-AS1	RNF157 antisense RNA 1
205433_at	4.56e-08	4.49e-09	6.17096	10.284	1.75666	BCHE	butyrylcholinesterase
204915_s_at	6.8e-09	5.33e-10	6.57249	12.349	1.75517	SOX11	SRY-box 11
203705_s_at	5.06e-09	3.8e-10	6.63498	12.6775	1.75317	FZD7	frizzled class receptor 7
232099_at	1.04e-09	6.4e-11	6.9587	14.4084	1.75309	PCDHB16	protocadherin beta 16
226525_at	8.15e-12	2.63e-13	7.91251	19.7634	1.75213	STK17B	serine/threonine kinase 17b
221450_x_at	2.78e-09	1.92e-10	6.75984	13.3394	1.74979	PCDHB13	protocadherin beta 13
240351_at	9.4e-08	1e-08	6.01532	9.50592	1.74974
205817_at	3.7e-07	4.57e-08	5.71461	8.0401	1.74954	SIX1	SIX homeobox 1
204865_at	0.000303	7.67e-05	4.04911	0.94297	1.74943	CA3	carbonic anhydrase 3
239022_at	6.31e-14	8.24e-16	8.86019	25.395	1.74864
1553605_a_at	0.00121	0.00036	3.63844	-0.504638	1.7485	ABCA13	ATP binding cassette subfamily A member 13
233888_s_at	8.93e-20	6.22e-23	11.3995	41.4486	1.74785	SRGAP1	SLIT-ROBO Rho GTPase activating protein 1
1558411_at	6.15e-10	3.55e-11	7.06401	14.9816	1.74534	EGFEM1P	EGF like and EMI domain containing 1, pseudogene
235308_at	1.29e-19	1.01e-22	11.3255	40.9685	1.74507	ZBTB20	zinc finger and BTB domain containing 20
1563513_at	5.24e-09	3.96e-10	6.62741	12.6376	1.74483	SYTL4	synaptotagmin like 4
205375_at	4.7e-10	2.64e-11	7.11703	15.272	1.74474	MDFI	MyoD family inhibitor
213258_at	2.33e-06	3.53e-07	5.29263	6.07133	1.74362	TFPI	tissue factor pathway inhibitor
217078_s_at	0.000613	0.000168	3.84539	0.20856	1.74304	CD300A	CD300a molecule
223434_at	2.53e-07	2.98e-08	5.8003	8.45262	1.74299	GBP3	guanylate binding protein 3
209293_x_at	7.18e-13	1.54e-14	8.38449	22.5344	1.74128	ID4	inhibitor of DNA binding 4, HLH protein
1552417_a_at	3.11e-13	5.63e-15	8.54904	23.5167	1.74115	NEDD1	neural precursor cell expressed, developmentally down-regulated 1
1568867_x_at	0.000576	0.000157	3.86336	0.272036	1.73877
202270_at	2.81e-07	3.36e-08	5.77661	8.33816	1.7385	GBP1	guanylate binding protein 1
217436_x_at	1.89e-11	6.89e-13	7.74936	18.8228	1.73585	HLA-J	major histocompatibility complex, class I, J (pseudogene)
225046_at	2.67e-13	4.7e-15	8.57852	23.6935	1.73573	LOC102724951///LOC389831	uncharacterized LOC102724951///uncharacterized LOC389831
201792_at	7.9e-06	1.37e-06	5.00054	4.77281	1.73528	AEBP1	AE binding protein 1
206331_at	1.97e-09	1.31e-10	6.83007	13.7149	1.73439	CALCRL	calcitonin receptor like receptor
208932_at	3.56e-11	1.42e-12	7.62534	18.1142	1.73396	PPP4C	protein phosphatase 4 catalytic subunit
215434_x_at	7.36e-22	1.35e-25	12.3209	47.455	1.73377	LOC102724250///NBPF26///NBPF19///NBPF10///NBPF15///NBPF11///NBPF1///NBPF14	neuroblastoma breakpoint family member 1///neuroblastoma breakpoint family member 26///neuroblastoma breakpoint family member 19///neuroblastoma breakpoint family member 10///neuroblastoma breakpoint family member 15///neuroblastoma breakpoint family member 11///neuroblastoma breakpoint family member 1///neuroblastoma breakpoint family member 14
206333_at	8.16e-11	3.66e-12	7.46293	17.195	1.73345	MSI1	musashi RNA binding protein 1
1557267_s_at	8.64e-08	9.1e-09	6.03411	9.59918	1.73326	GEN1	GEN1, Holliday junction 5' flap endonuclease
212575_at	5.77e-06	9.66e-07	5.0766	5.10568	1.73178	TMEM259	transmembrane protein 259
227928_at	3.94e-05	8.05e-06	4.59893	3.07876	1.73087	PARPBP	PARP1 binding protein
1570279_at	5.26e-08	5.25e-09	6.14083	10.1324	1.72689	ABCA1	ATP binding cassette subfamily A member 1
204463_s_at	2.51e-11	9.61e-13	7.69268	18.4982	1.72666	EDNRA	endothelin receptor type A
238541_at	1.23e-07	1.35e-08	5.95697	9.21759	1.72589	C21orf58	chromosome 21 open reading frame 58
200859_x_at	9.33e-11	4.27e-12	7.43617	17.0445	1.72549	FLNA	filamin A
235742_at	2.11e-09	1.41e-10	6.81627	13.641	1.7254	RHOC	ras homolog family member C
239006_at	0.000419	0.00011	3.95681	0.606295	1.72447	SLC26A7	solute carrier family 26 member 7
217966_s_at	1.63e-07	1.84e-08	5.89589	8.91776	1.71763	FAM129A	family with sequence similarity 129 member A
227103_s_at	5.83e-10	3.34e-11	7.0751	15.0422	1.71624	ECE2	endothelin converting enzyme 2
226103_at	1.32e-09	8.39e-11	6.91019	14.146	1.71556	NEXN	nexilin F-actin binding protein
224733_at	3.12e-14	3.58e-16	8.99398	26.2104	1.71327	CMTM3	CKLF like MARVEL transmembrane domain containing 3
203649_s_at	0.000285	7.18e-05	4.06608	1.00557	1.71165	PLA2G2A	phospholipase A2 group IIA
221520_s_at	1.38e-05	2.53e-06	4.86388	4.18417	1.71109	CDCA8	cell division cycle associated 8
211875_x_at	1e-06	1.39e-07	5.48827	6.97085	1.71025	PCDHGA10	protocadherin gamma subfamily A, 10
219691_at	1.82e-10	9.11e-12	7.30415	16.3062	1.70998	SAMD9	sterile alpha motif domain containing 9
223730_at	3.12e-07	3.77e-08	5.75311	8.22493	1.70911	GPC6	glypican 6
204146_at	2.36e-10	1.22e-11	7.25286	16.0213	1.70895	RAD51AP1	RAD51 associated protein 1
1565913_at	1.97e-09	1.31e-10	6.82967	13.7128	1.70861
224098_at	2.1e-05	4.02e-06	4.75921	3.74177	1.70747
227061_at	2.12e-08	1.9e-09	6.33479	11.1168	1.70618	LINC01279	long intergenic non-protein coding RNA 1279
225476_at	1.42e-11	4.96e-13	7.80522	19.1438	1.70539	GPANK1	G-patch domain and ankyrin repeats 1
217889_s_at	0.00108	0.000315	3.67533	-0.379986	1.70419	CYBRD1	cytochrome b reductase 1
1553411_s_at	1.09e-07	1.19e-08	5.98257	9.34385	1.70298	SALL3	spalt like transcription factor 3
210992_x_at	0.000255	6.33e-05	4.09819	1.12461	1.702	FCGR2C	Fc fragment of IgG receptor IIc (gene/pseudogene)
217996_at	2.13e-10	1.08e-11	7.27354	16.1361	1.70162	PHLDA1	pleckstrin homology like domain family A member 1
1554576_a_at	1.57e-06	2.27e-07	5.38524	6.49426	1.70095	ETV4	ETS variant 4
1568883_at	4.51e-09	3.34e-10	6.65895	12.804	1.69987
202075_s_at	1.65e-13	2.59e-15	8.67533	24.2758	1.69926	PLTP	phospholipid transfer protein
205993_s_at	1.85e-10	9.27e-12	7.30108	16.2892	1.69888	TBX2	T-box 2
1560760_s_at	0.000721	0.000201	3.79747	0.040415	1.69854	LINC01527	long intergenic non-protein coding RNA 1527
1557236_at	1.16e-10	5.45e-12	7.39374	16.8065	1.69849	APOL6	apolipoprotein L6
209790_s_at	8.51e-14	1.18e-15	8.80271	25.046	1.69824	CASP6	caspase 6
217985_s_at	4.88e-16	2.2e-18	9.79748	31.1939	1.69817	BAZ1A	bromodomain adjacent to zinc finger domain 1A
209108_at	1.26e-20	5.06e-24	11.7773	43.9057	1.69807	TSPAN6	tetraspanin 6
212464_s_at	2.37e-08	2.15e-09	6.31128	10.9964	1.69746	FN1	fibronectin 1
208710_s_at	3.18e-08	3e-09	6.24818	10.6748	1.69671	AP3D1	adaptor related protein complex 3 delta 1 subunit
223984_s_at	1.23e-11	4.22e-13	7.83259	19.3014	1.6966	NUP58	nucleoporin 58
217523_at	8.7e-07	1.18e-07	5.52076	7.12247	1.69524	CD44	CD44 molecule (Indian blood group)
218245_at	1.54e-10	7.51e-12	7.3378	16.4938	1.69483	TSKU	tsukushi, small leucine rich proteoglycan
208930_s_at	6.08e-13	1.26e-14	8.41729	22.7295	1.69478	ILF3	interleukin enhancer binding factor 3
237746_at	3.06e-06	4.78e-07	5.22821	5.78028	1.69405
201162_at	4.39e-12	1.28e-13	8.03319	20.4649	1.69278	IGFBP7	insulin like growth factor binding protein 7
236210_at	3.93e-08	3.79e-09	6.20313	10.4465	1.69221
1555728_a_at	2.11e-09	1.41e-10	6.8161	13.64	1.69178	MS4A4A	membrane spanning 4-domains A4A
203242_s_at	5.76e-15	4.72e-17	9.31617	28.192	1.6915	PDLIM5	PDZ and LIM domain 5
240510_at	5.26e-17	1.51e-19	10.2126	33.8176	1.69103	NBN	nibrin
201171_at	1.61e-08	1.4e-09	6.3918	11.4097	1.69069	ATP6V0E1	ATPase H+ transporting V0 subunit e1
209680_s_at	6.77e-06	1.15e-06	5.03818	4.93708	1.69062	KIFC1	kinesin family member C1
235202_x_at	2.5e-10	1.3e-11	7.24199	15.9611	1.69031	IKBIP	IKBKB interacting protein
203706_s_at	1.4e-08	1.19e-09	6.42248	11.5681	1.68976	FZD7	frizzled class receptor 7
203854_at	7.79e-07	1.05e-07	5.54599	7.2407	1.68746	CFI	complement factor I
1564964_at	0.000213	5.19e-05	4.14834	1.3121	1.68691
236873_at	7.02e-08	7.24e-09	6.07858	9.82065	1.68651
49306_at	4.48e-12	1.31e-13	8.02904	20.4408	1.68192	RASSF4	Ras association domain family member 4
209676_at	1.1e-07	1.2e-08	5.9806	9.33412	1.68191	TFPI	tissue factor pathway inhibitor
215646_s_at	4.78e-13	9.43e-15	8.46463	23.0118	1.68167	VCAN	versican
234791_at	3.38e-06	5.35e-07	5.20426	5.67276	1.67981	GSX1	GS homeobox 1
244611_at	2.2e-09	1.48e-10	6.80778	13.5955	1.67978	MED13	mediator complex subunit 13
202189_x_at	1.59e-15	9.4e-18	9.57022	29.7707	1.67932	MIR4745///PTBP1	microRNA 4745///polypyrimidine tract binding protein 1
202952_s_at	2.37e-05	4.61e-06	4.72791	3.61092	1.67913	ADAM12	ADAM metallopeptidase domain 12
1557051_s_at	1.02e-07	1.1e-08	5.99741	9.41724	1.67875	HOTAIRM1	HOXA transcript antisense RNA, myeloid-specific 1
1553604_at	0.00122	0.00036	3.6379	-0.506436	1.67861	ABCA13	ATP binding cassette subfamily A member 13
230021_at	2.29e-05	4.42e-06	4.73752	3.65101	1.67786	TICRR	TOPBP1 interacting checkpoint and replication regulator
207145_at	0.000258	6.43e-05	4.09409	1.10938	1.67765	MSTN	myostatin
205234_at	9.45e-08	1.01e-08	6.01396	9.49916	1.67762	SLC16A4	solute carrier family 16 member 4
216212_s_at	5.35e-12	1.6e-13	7.99546	20.2451	1.67754	MIR664B///SNORA56///DKC1	microRNA 664b///small nucleolar RNA, H/ACA box 56///dyskerin pseudouridine synthase 1
1553392_at	9.07e-05	2.03e-05	4.37964	2.20073	1.67629	LOC102724660///EFCAB3	uncharacterized LOC102724660///EF-hand calcium binding domain 3
244340_x_at	1.03e-06	1.42e-07	5.48276	6.94519	1.67614
214437_s_at	2.69e-15	1.8e-17	9.46778	29.1325	1.67606	SHMT2	serine hydroxymethyltransferase 2
222877_at	4.68e-13	9.19e-15	8.46884	23.0369	1.67494	NRP2	neuropilin 2
1553322_s_at	1.57e-09	1.01e-10	6.87611	13.9623	1.6728	TEAD1	TEA domain transcription factor 1
220476_s_at	6.04e-07	7.9e-08	5.60374	7.51258	1.67199	LOC101928718///FAM212B	uncharacterized LOC101928718///family with sequence similarity 212 member B
201487_at	1.34e-06	1.91e-07	5.42222	6.66456	1.67101	CTSC	cathepsin C
213156_at	5.53e-17	1.62e-19	10.2016	33.7475	1.67076	ZBTB20	zinc finger and BTB domain containing 20
1553938_a_at	2.56e-11	9.81e-13	7.68917	18.4782	1.67075	STK32A	serine/threonine kinase 32A
200920_s_at	1.8e-21	4.63e-25	12.1362	46.2474	1.66879	BTG1	BTG anti-proliferation factor 1
212015_x_at	8.69e-15	7.77e-17	9.23728	27.7046	1.6684	MIR4745///PTBP1	microRNA 4745///polypyrimidine tract binding protein 1
208608_s_at	2.18e-09	1.47e-10	6.80918	13.603	1.66779	SNTB1	syntrophin beta 1
219410_at	1.43e-11	4.99e-13	7.80416	19.1377	1.66713	TMEM45A	transmembrane protein 45A
225929_s_at	3.36e-13	6.16e-15	8.53419	23.4277	1.66673	RNF213	ring finger protein 213
205191_at	2.94e-18	4.14e-21	10.763	37.3359	1.66588	RP2	retinitis pigmentosa 2 (X-linked recessive)
211329_x_at	4.16e-09	3.06e-10	6.67512	12.8895	1.6653	HFE	hemochromatosis
224188_s_at	1.07e-07	1.16e-08	5.98704	9.36593	1.66513	XPNPEP3	X-prolyl aminopeptidase 3
202132_at	2e-11	7.35e-13	7.73826	18.7591	1.66458	WWTR1	WW domain containing transcription regulator 1
225990_at	8.02e-14	1.09e-15	8.81468	25.1186	1.66429	BOC	BOC cell adhesion associated, oncogene regulated
204840_s_at	8.7e-13	1.95e-14	8.34576	22.3043	1.66275	EEA1	early endosome antigen 1
200906_s_at	1.99e-15	1.27e-17	9.52337	29.4786	1.66069	PALLD	palladin, cytoskeletal associated protein
210427_x_at	5.24e-07	6.75e-08	5.63585	7.66466	1.65938	ANXA2	annexin A2
223344_s_at	3.97e-11	1.61e-12	7.60426	17.9944	1.65876	MS4A7	membrane spanning 4-domains A7
242405_at	1.97e-14	2.08e-16	9.08093	26.7428	1.65661
224840_at	1.31e-07	1.46e-08	5.94232	9.14546	1.6566	FKBP5	FK506 binding protein 5
1555772_a_at	1.83e-09	1.2e-10	6.84481	13.794	1.65538	CDC25A	cell division cycle 25A
202252_at	3.42e-17	8.5e-20	10.3006	34.3772	1.65455	RAB13	RAB13, member RAS oncogene family
214167_s_at	9.11e-19	1.1e-21	10.9645	38.6336	1.65455	RPLP0	ribosomal protein lateral stalk subunit P0
214351_x_at	8.08e-19	9.24e-22	10.9911	38.8054	1.65288	SNORD68///RPL13	small nucleolar RNA, C/D box 68///ribosomal protein L13
217999_s_at	4.46e-11	1.84e-12	7.58116	17.8632	1.65189	PHLDA1	pleckstrin homology like domain family A member 1
214297_at	1.56e-09	1.01e-10	6.87755	13.97	1.65079	CSPG4	chondroitin sulfate proteoglycan 4
232774_x_at	2.69e-07	3.19e-08	5.7866	8.38641	1.65051	ZIK1	zinc finger protein interacting with K protein 1
205438_at	3.64e-10	1.98e-11	7.16792	15.5518	1.65009	PTPN21	protein tyrosine phosphatase, non-receptor type 21
216804_s_at	5.17e-15	4.07e-17	9.33941	28.3358	1.65001	PDLIM5	PDZ and LIM domain 5
240873_x_at	2.5e-09	1.7e-10	6.78197	13.4575	1.64982	LOC101926921///DAB2	uncharacterized LOC101926921///DAB2, clathrin adaptor protein
201590_x_at	8.96e-07	1.22e-07	5.51399	7.09085	1.64907	ANXA2	annexin A2
227628_at	3e-06	4.68e-07	5.23294	5.80156	1.64849	GPX8	glutathione peroxidase 8 (putative)
202403_s_at	4.97e-05	1.04e-05	4.53808	2.83174	1.64727	COL1A2	collagen type I alpha 2 chain
235851_s_at	9.94e-06	1.76e-06	4.94454	4.53012	1.64623
202887_s_at	9.67e-13	2.19e-14	8.32595	22.1868	1.64557	DDIT4	DNA damage inducible transcript 4
224924_at	1.97e-06	2.93e-07	5.33216	6.2512	1.64504	TTC7A	tetratricopeptide repeat domain 7A
203144_s_at	1.55e-10	7.6e-12	7.33573	16.4822	1.64502	KIAA0040	KIAA0040
214752_x_at	1.08e-10	5.05e-12	7.40685	16.88	1.64498	FLNA	filamin A
205394_at	1.02e-09	6.21e-11	6.96406	14.4374	1.64442	CHEK1	checkpoint kinase 1
221521_s_at	2.15e-05	4.13e-06	4.75302	3.71585	1.6441	GINS2	GINS complex subunit 2
204619_s_at	1.79e-12	4.54e-14	8.20586	21.4772	1.64401	VCAN	versican
1553423_a_at	0.000125	2.89e-05	4.29348	1.86516	1.64394	SLFN13	schlafen family member 13
211792_s_at	3.13e-09	2.2e-10	6.73506	13.2075	1.64328	CDKN2C	cyclin dependent kinase inhibitor 2C
207542_s_at	6.01e-06	1.01e-06	5.0666	5.0617	1.6429	AQP1	aquaporin 1 (Colton blood group)
225842_at	8.99e-11	4.09e-12	7.44365	17.0866	1.64274	PHLDA1	pleckstrin homology like domain family A member 1
237411_at	1.12e-11	3.81e-13	7.84986	19.4011	1.64116	ADAMTS6	ADAM metallopeptidase with thrombospondin type 1 motif 6
202748_at	7e-09	5.51e-10	6.56636	12.3169	1.63986	GBP2	guanylate binding protein 2
230033_at	6.03e-07	7.88e-08	5.60418	7.5147	1.6395	DNAAF3	dynein axonemal assembly factor 3
238317_x_at	8.27e-07	1.12e-07	5.53226	7.17631	1.63899
202935_s_at	1.87e-12	4.78e-14	8.19743	21.4276	1.63738	SOX9	SRY-box 9
1555997_s_at	8.74e-05	1.95e-05	4.38948	2.23941	1.63696	IGFBP5	insulin like growth factor binding protein 5
237246_at	4.69e-07	5.94e-08	5.66158	7.78688	1.63685
223413_s_at	1.33e-19	1.12e-22	11.3104	40.8709	1.63636	LYAR	Ly1 antibody reactive
231227_at	3.87e-10	2.11e-11	7.15604	15.4864	1.63592
1559731_x_at	1.71e-07	1.95e-08	5.88421	8.86063	1.63532	MACROD1	MACRO domain containing 1
219565_at	5.75e-20	3.47e-23	11.4873	42.0187	1.63455	CYP20A1	cytochrome P450 family 20 subfamily A member 1
1555907_at	0.00148	0.000447	3.57748	-0.708257	1.63331	AGAP2-AS1	AGAP2 antisense RNA 1
1553055_a_at	1.98e-06	2.94e-07	5.33129	6.24726	1.63216	SLFN5	schlafen family member 5
238748_at	3.58e-07	4.4e-08	5.72222	8.07659	1.63146	RAD18	RAD18, E3 ubiquitin protein ligase
243830_at	1.99e-08	1.77e-09	6.34786	11.1838	1.63107
210983_s_at	8.74e-13	1.95e-14	8.34502	22.2999	1.63105	MCM7	minichromosome maintenance complex component 7
1566324_a_at	8.81e-08	9.32e-09	6.02952	9.5764	1.63084	MAF	MAF bZIP transcription factor
208071_s_at	1.99e-06	2.97e-07	5.32944	6.23879	1.62987	LAIR1	leukocyte associated immunoglobulin like receptor 1
208146_s_at	8.11e-09	6.49e-10	6.5362	12.1591	1.6293	CPVL	carboxypeptidase, vitellogenic like
204955_at	1.19e-07	1.31e-08	5.96361	9.25032	1.62786	SRPX	sushi repeat containing protein, X-linked
1556348_at	8.19e-08	8.59e-09	6.04534	9.655	1.62578	HEATR1	HEAT repeat containing 1
1559352_a_at	7.71e-11	3.43e-12	7.47396	17.2571	1.62504	MAFG-AS1	MAFG antisense RNA 1 (head to head)
230372_at	1.25e-12	2.94e-14	8.27762	21.9007	1.62322	HAS2	hyaluronan synthase 2
1558527_at	4.22e-07	5.3e-08	5.68479	7.89751	1.62258	PAXIP1-AS2	PAXIP1 antisense RNA 2
236017_at	2.11e-13	3.51e-15	8.62578	23.9775	1.61835	CDKL3	cyclin dependent kinase like 3
220066_at	1.6e-05	2.97e-06	4.828	4.03171	1.61786	NOD2	nucleotide binding oligomerization domain containing 2
1559449_a_at	6.85e-10	4.01e-11	7.04223	14.8626	1.61689	ZNF254	zinc finger protein 254
244703_x_at	1.79e-15	1.1e-17	9.54618	29.6207	1.61683	IPO9	importin 9
1555086_at	3.25e-11	1.28e-12	7.64335	18.2168	1.61553	STAT5B	signal transducer and activator of transcription 5B
202870_s_at	0.000103	2.34e-05	4.34508	2.06547	1.61444	CDC20	cell division cycle 20
226192_at	4.26e-08	4.15e-09	6.18574	10.3585	1.61386	AR	androgen receptor
209651_at	5.83e-10	3.34e-11	7.07484	15.0408	1.61358	TGFB1I1	transforming growth factor beta 1 induced transcript 1
202864_s_at	9.46e-09	7.73e-10	6.50366	11.9893	1.61315	SP100	SP100 nuclear antigen
225806_at	5.86e-12	1.8e-13	7.97634	20.1338	1.612	AJUBA	ajuba LIM protein
242916_at	2.22e-11	8.31e-13	7.71743	18.6398	1.6116	CNTRL	centriolin
219684_at	5.47e-12	1.65e-13	7.99116	20.22	1.61155	RTP4	receptor transporter protein 4
233219_at	1.08e-13	1.55e-15	8.75858	24.7787	1.61106
213998_s_at	9.94e-09	8.17e-10	6.49328	11.9353	1.6098	DDX17	DEAD-box helicase 17
241941_at	5.6e-15	4.52e-17	9.32284	28.2332	1.60869	LOC105372255	uncharacterized LOC105372255
216306_x_at	9.9e-16	5.19e-18	9.66339	30.353	1.60782	MIR4745///PTBP1	microRNA 4745///polypyrimidine tract binding protein 1
208079_s_at	8.28e-09	6.66e-10	6.53137	12.1339	1.60591	AURKA	aurora kinase A
243450_at	5.04e-12	1.5e-13	8.00701	20.3123	1.60537
207828_s_at	4.47e-06	7.27e-07	5.13817	5.37788	1.60481	CENPF	centromere protein F
208816_x_at	7.06e-07	9.39e-08	5.56843	7.34608	1.60442	ANXA2P2	annexin A2 pseudogene 2
227864_s_at	3.42e-17	8.54e-20	10.2999	34.3725	1.60434	MVB12A	multivesicular body subunit 12A
228056_s_at	0.00109	0.000317	3.67299	-0.387922	1.60418	NAPSB	napsin B aspartic peptidase, pseudogene
205167_s_at	2.27e-07	2.65e-08	5.82366	8.56585	1.60412	CDC25C	cell division cycle 25C
239757_at	5.91e-15	4.91e-17	9.30984	28.1528	1.60363	ZFAND6	zinc finger AN1-type containing 6
208729_x_at	3.25e-11	1.28e-12	7.64314	18.2156	1.60326	HLA-B	major histocompatibility complex, class I, B
209988_s_at	2.7e-06	4.16e-07	5.2576	5.91277	1.60306	ASCL1	achaete-scute family bHLH transcription factor 1
214846_s_at	2.88e-07	3.45e-08	5.7711	8.31161	1.60155	ALPK3	alpha kinase 3
223890_at	7.67e-09	6.09e-10	6.54772	12.2193	1.60058	PRO1082	uncharacterized protein PRO1082
206669_at	0.000206	5.02e-05	4.15659	1.3431	1.60014	GAD1	glutamate decarboxylase 1
217997_at	9.08e-10	5.49e-11	6.98628	14.558	1.59915	PHLDA1	pleckstrin homology like domain family A member 1
235172_at	5.58e-07	7.23e-08	5.62186	7.59832	1.59882	GABPB1-AS1	GABPB1 antisense RNA 1
243282_at	4.76e-11	1.98e-12	7.56913	17.795	1.59874	CCDC93	coiled-coil domain containing 93
214701_s_at	2.67e-06	4.11e-07	5.26024	5.9247	1.59852	FN1	fibronectin 1
238956_at	8.29e-06	1.44e-06	4.98908	4.72297	1.59625	EFNA2	ephrin A2
209047_at	8.59e-05	1.91e-05	4.39416	2.2578	1.59597	AQP1	aquaporin 1 (Colton blood group)
239672_at	2.07e-08	1.85e-09	6.33971	11.1419	1.59536
221410_x_at	3.96e-05	8.12e-06	4.59704	3.07105	1.5953	PCDHB3	protocadherin beta 3
211271_x_at	2.74e-15	1.85e-17	9.46356	29.1062	1.59511	MIR4745///PTBP1	microRNA 4745///polypyrimidine tract binding protein 1
202953_at	1.32e-07	1.47e-08	5.94075	9.13778	1.59487	C1QB	complement C1q B chain
210495_x_at	4.21e-08	4.1e-09	6.18826	10.3713	1.59401	FN1	fibronectin 1
223499_at	4.86e-13	9.65e-15	8.46097	22.9899	1.59394	C1QTNF5///MFRP	C1q and tumor necrosis factor related protein 5///membrane frizzled-related protein
207012_at	2.41e-07	2.83e-08	5.81048	8.50191	1.59342	MMP16	matrix metallopeptidase 16
229357_at	4.33e-10	2.4e-11	7.13357	15.3628	1.59341	ADAMTS5	ADAM metallopeptidase with thrombospondin type 1 motif 5
200885_at	1.25e-13	1.86e-15	8.72873	24.5982	1.59293	RHOC	ras homolog family member C
221577_x_at	2.2e-05	4.23e-06	4.7475	3.69273	1.59254	GDF15	growth differentiation factor 15
228281_at	4.92e-08	4.87e-09	6.15503	10.2038	1.59227	DDIAS	DNA damage induced apoptosis suppressor
214770_at	1.94e-07	2.23e-08	5.85794	8.73248	1.59192	MSR1	macrophage scavenger receptor 1
222039_at	5.9e-12	1.81e-13	7.97496	20.1258	1.59186	KIF18B	kinesin family member 18B
231614_at	2.79e-09	1.93e-10	6.75891	13.3345	1.5918	NOVA1	NOVA alternative splicing regulator 1
237232_at	3.47e-06	5.5e-07	5.19832	5.64614	1.59127
226252_at	1.72e-17	3.55e-20	10.4347	35.2321	1.59104	ZBTB20	zinc finger and BTB domain containing 20
213553_x_at	1.94e-13	3.15e-15	8.64357	24.0845	1.59094	APOC1	apolipoprotein C1
204555_s_at	0.000137	3.19e-05	4.26916	1.7714	1.58993	PPP1R3D	protein phosphatase 1 regulatory subunit 3D
210362_x_at	1.75e-05	3.28e-06	4.80554	3.93669	1.58962	PML	promyelocytic leukemia
205479_s_at	0.000287	7.22e-05	4.06478	1.0008	1.58948	PLAU	plasminogen activator, urokinase
204737_s_at	9.68e-05	2.18e-05	4.36197	2.13147	1.5892	MYH7///MYH6	myosin, heavy chain 7, cardiac muscle, beta///myosin heavy chain 6
201069_at	2.97e-08	2.77e-09	6.26305	10.7504	1.58887	MMP2	matrix metallopeptidase 2
1554899_s_at	5.32e-08	5.32e-09	6.13802	10.1182	1.58776	FCER1G	Fc fragment of IgE receptor Ig
233366_at	9.86e-07	1.36e-07	5.49217	6.98904	1.58591	FBXO4	F-box protein 4
237904_at	6.89e-05	1.5e-05	4.45242	2.48837	1.58569
201999_s_at	4.98e-18	8.02e-21	10.6622	36.6887	1.58533	DYNLT1	dynein light chain Tctex-type 1
212667_at	1.16e-10	5.48e-12	7.39288	16.8017	1.58497	SPARC	secreted protein acidic and cysteine rich
244166_at	1.89e-07	2.17e-08	5.86345	8.75931	1.58438	APLN	apelin
1560019_at	2.23e-05	4.29e-06	4.74453	3.68031	1.58371	DLGAP1-AS2	DLGAP1 antisense RNA 2
1555938_x_at	6.87e-05	1.49e-05	4.45308	2.491	1.58356	VIM	vimentin
208325_s_at	4.95e-13	9.86e-15	8.45742	22.9688	1.58139	AKAP13	A-kinase anchoring protein 13
226029_at	1.57e-14	1.6e-16	9.12282	26.9999	1.58101	VANGL2	VANGL planar cell polarity protein 2
204620_s_at	3.15e-14	3.63e-16	8.99154	26.1955	1.58086	VCAN	versican
214563_at	7.05e-11	3.09e-12	7.49226	17.3603	1.58044	PCDHGC3	protocadherin gamma subfamily C, 3
237212_at	1.45e-06	2.08e-07	5.40407	6.58089	1.57984
202237_at	0.00102	0.000295	3.6927	-0.320918	1.57919	LOC101928916///NNMT	uncharacterized LOC101928916///nicotinamide N-methyltransferase
241879_at	3.83e-11	1.54e-12	7.61155	18.0358	1.57736	LPP	LIM domain containing preferred translocation partner in lipoma
212587_s_at	3.36e-07	4.11e-08	5.73586	8.14203	1.57695	PTPRC	protein tyrosine phosphatase, receptor type C
242985_x_at	3.08e-11	1.21e-12	7.65307	18.2722	1.57617	RNF180	ring finger protein 180
201616_s_at	1.71e-10	8.44e-12	7.31745	16.3803	1.57584	CALD1	caldesmon 1
1565868_at	2.99e-09	2.09e-10	6.74448	13.2576	1.57582	CD44	CD44 molecule (Indian blood group)
1564426_x_at	2.8e-05	5.53e-06	4.68606	3.437	1.57525	LOC729732	uncharacterized LOC729732
200907_s_at	2.38e-16	9.32e-19	9.9307	32.0328	1.57519	PALLD	palladin, cytoskeletal associated protein
1568866_at	0.000192	4.63e-05	4.17663	1.41868	1.57423
208627_s_at	1.47e-15	8.48e-18	9.5864	29.8717	1.57406	YBX1	Y-box binding protein 1
41660_at	5.04e-05	1.06e-05	4.53394	2.81501	1.57295	CELSR1	cadherin EGF LAG seven-pass G-type receptor 1
204817_at	1.24e-07	1.37e-08	5.95383	9.20212	1.5722	ESPL1	extra spindle pole bodies like 1, separase
240601_at	8.76e-09	7.1e-10	6.51947	12.0717	1.57203
204306_s_at	9.36e-07	1.28e-07	5.504	7.04421	1.57162	CD151	CD151 molecule (Raph blood group)
235961_at	3.87e-10	2.11e-11	7.15601	15.4862	1.57136	GPR161	G protein-coupled receptor 161
201203_s_at	5.31e-06	8.81e-07	5.0965	5.1934	1.57052	RRBP1	ribosome binding protein 1
218232_at	7.77e-09	6.19e-10	6.54487	12.2044	1.56974	C1QA	complement C1q A chain
219537_x_at	0.000132	3.07e-05	4.27898	1.80921	1.56854	DLL3	delta like canonical Notch ligand 3
200665_s_at	3.65e-20	2.07e-23	11.5651	42.5245	1.56785	SPARC	secreted protein acidic and cysteine rich
211668_s_at	2.51e-06	3.84e-07	5.27512	5.99198	1.56769	PLAU	plasminogen activator, urokinase
236313_at	0.000253	6.29e-05	4.09989	1.13096	1.5672	CDKN2B	cyclin dependent kinase inhibitor 2B
232120_at	1.17e-05	2.1e-06	4.90576	4.36325	1.56673
227610_at	4.98e-11	2.08e-12	7.56016	17.7441	1.56649	TSPAN11	tetraspanin 11
236678_at	1.78e-07	2.04e-08	5.87602	8.82066	1.56585
205727_at	1.39e-05	2.54e-06	4.86282	4.17967	1.56455	TEP1	telomerase associated protein 1
201193_at	5.81e-15	4.79e-17	9.31387	28.1777	1.56431	IDH1	isocitrate dehydrogenase (NADP(+)) 1, cytosolic
218676_s_at	8.53e-10	5.11e-11	6.99896	14.627	1.564	PCTP	phosphatidylcholine transfer protein
217053_x_at	2.54e-09	1.74e-10	6.77823	13.4376	1.56368	ETV1	ETS variant 1
201615_x_at	2.13e-12	5.56e-14	8.17222	21.2792	1.56352	CALD1	caldesmon 1
200660_at	7.25e-06	1.24e-06	5.02176	4.86527	1.56337	S100A11	S100 calcium binding protein A11
208031_s_at	8.14e-12	2.62e-13	7.91303	19.7663	1.56297	RFX2	regulatory factor X2
202546_at	3.22e-08	3.04e-09	6.24561	10.6617	1.56266	VAMP8	vesicle associated membrane protein 8
1559500_at	1.11e-13	1.6e-15	8.75307	24.7453	1.56248	VPS8	VPS8, CORVET complex subunit
1554273_a_at	0.000211	5.15e-05	4.15008	1.31865	1.56201	ERAP2	endoplasmic reticulum aminopeptidase 2
238151_at	1.73e-06	2.54e-07	5.36207	6.38793	1.56107
206320_s_at	5.75e-06	9.62e-07	5.07737	5.10909	1.55984	SMAD9	SMAD family member 9
212977_at	1.88e-11	6.83e-13	7.75071	18.8306	1.55934	ACKR3	atypical chemokine receptor 3
241769_at	3.31e-14	3.86e-16	8.98181	26.1361	1.55916
203755_at	2.57e-08	2.36e-09	6.29396	10.9079	1.55833	BUB1B	BUB1 mitotic checkpoint serine/threonine kinase B
208467_at	6.26e-09	4.86e-10	6.58969	12.4392	1.55776	KLF12	Kruppel like factor 12
203963_at	1.06e-06	1.47e-07	5.47615	6.91448	1.55721	CA12	carbonic anhydrase 12
1553764_a_at	6.39e-13	1.34e-14	8.4076	22.6719	1.55689	AJUBA	ajuba LIM protein
237750_at	5.78e-08	5.85e-09	6.11994	10.0275	1.55541	XPNPEP3	X-prolyl aminopeptidase 3
237452_at	1.35e-08	1.15e-09	6.42913	11.6024	1.55525
234326_at	6.61e-12	2.07e-13	7.95266	19.9962	1.55491
238734_at	2.04e-05	3.89e-06	4.76684	3.77376	1.55483
234645_at	7.84e-15	6.82e-17	9.2579	27.8318	1.55413
217763_s_at	8.28e-19	9.7e-22	10.9838	38.7579	1.55369	RAB31	RAB31, member RAS oncogene family
228642_at	9.27e-07	1.27e-07	5.50626	7.05477	1.55335	HOTAIRM1	HOXA transcript antisense RNA, myeloid-specific 1
40560_at	1.8e-11	6.49e-13	7.75949	18.8809	1.55316	TBX2	T-box 2
205640_at	9.89e-09	8.12e-10	6.49434	11.9408	1.5531	ALDH3B1	aldehyde dehydrogenase 3 family member B1
1562611_at	7.62e-07	1.02e-07	5.55088	7.26363	1.55203
234976_x_at	5.86e-12	1.8e-13	7.97654	20.1349	1.55122	MTHFD2	methylenetetrahydrofolate dehydrogenase (NADP+ dependent) 2, methenyltetrahydrofolate cyclohydrolase
209360_s_at	3.74e-05	7.61e-06	4.61202	3.13227	1.55115	LOC101928269///LOC100506403///RUNX1	uncharacterized LOC101928269///uncharacterized LOC100506403///runt related transcription factor 1
208470_s_at	0.001	0.00029	3.69718	-0.30563	1.55048	HPR///HP	haptoglobin-related protein///haptoglobin
218875_s_at	1.96e-10	9.88e-12	7.28985	16.2267	1.55004	FBXO5	F-box protein 5
209151_x_at	1.39e-07	1.55e-08	5.92975	9.08368	1.54994	TCF3	transcription factor 3
214639_s_at	0.000306	7.76e-05	4.0462	0.932251	1.54882	HOXA1	homeobox A1
238013_at	4.55e-10	2.54e-11	7.12346	15.3073	1.54855	PLEKHA2	pleckstrin homology domain containing A2
214104_at	4.28e-17	1.16e-19	10.2528	34.0734	1.54817	GPR161	G protein-coupled receptor 161
232958_at	9.54e-07	1.31e-07	5.49964	7.02385	1.54802
218567_x_at	4.27e-09	3.14e-10	6.67008	12.8628	1.54746	DPP3	dipeptidyl peptidase 3
217085_at	1.58e-05	2.93e-06	4.83084	4.04374	1.54735
1554761_a_at	2.45e-13	4.23e-15	8.59535	23.7945	1.54567	DNAAF5	dynein axonemal assembly factor 5
234758_at	7.93e-09	6.34e-10	6.54047	12.1814	1.5438
1554473_at	1.17e-16	3.97e-19	10.0631	32.8692	1.54358	SRGAP1	SLIT-ROBO Rho GTPase activating protein 1
1555240_s_at	6e-05	1.29e-05	4.48877	2.63343	1.54335	GNG12	G protein subunit gamma 12
238511_at	5.64e-11	2.4e-12	7.53577	17.606	1.5414	UBL7-AS1	UBL7 antisense RNA 1 (head to head)
1569003_at	0.000231	5.67e-05	4.12593	1.22809	1.54077	VMP1	vacuole membrane protein 1
207107_at	1.91e-07	2.19e-08	5.86135	8.74911	1.54076	RPE65	RPE65, retinoid isomerohydrolase
1555765_a_at	0.000223	5.46e-05	4.1357	1.26468	1.54067	GNG4	G protein subunit gamma 4
201367_s_at	2.01e-09	1.34e-10	6.8255	13.6904	1.54062	ZFP36L2	ZFP36 ring finger protein like 2
204924_at	7.49e-08	7.8e-09	6.06422	9.749	1.53998	TLR2	toll like receptor 2
211270_x_at	2.31e-16	8.99e-19	9.93632	32.0682	1.53879	PTBP1	polypyrimidine tract binding protein 1
215006_at	3.02e-15	2.08e-17	9.44547	28.9938	1.53815
221586_s_at	2.01e-10	1.02e-11	7.28458	16.1974	1.53798	E2F5	E2F transcription factor 5
236462_at	2.27e-08	2.05e-09	6.32001	11.0411	1.53675
242975_s_at	1.88e-12	4.82e-14	8.19599	21.4191	1.53626
1557154_at	4.1e-08	3.97e-09	6.19425	10.4016	1.53514
244181_at	3.28e-10	1.76e-11	7.18888	15.6674	1.53457
208062_s_at	6.08e-05	1.3e-05	4.48536	2.61981	1.53442	NRG2	neuregulin 2
203973_s_at	3.1e-09	2.18e-10	6.73737	13.2198	1.53396	CEBPD	CCAAT/enhancer binding protein delta
212671_s_at	0.000816	0.000231	3.76003	-0.08969	1.53345	LOC100509457///HLA-DQA2///HLA-DQA1	HLA class II histocompatibility antigen, DQ alpha 1 chain-like///major histocompatibility complex, class II, DQ alpha 2///major histocompatibility complex, class II, DQ alpha 1
220003_at	2.67e-07	3.18e-08	5.78772	8.39181	1.53337	LRRC36	leucine rich repeat containing 36
209152_s_at	1.41e-12	3.41e-14	8.25328	21.7569	1.53311	TCF3	transcription factor 3
203495_at	3.28e-13	5.98e-15	8.53902	23.4566	1.53263	LRRC14	leucine rich repeat containing 14
237119_at	2.06e-06	3.07e-07	5.32194	6.20459	1.53209
223487_x_at	8.42e-10	5.04e-11	7.00146	14.6405	1.53085	GNB4	G protein subunit beta 4
233555_s_at	2.92e-08	2.73e-09	6.26626	10.7667	1.52878	SULF2	sulfatase 2
236831_at	1.75e-13	2.78e-15	8.66386	24.2067	1.52849	CCDC50	coiled-coil domain containing 50
214292_at	1.95e-06	2.9e-07	5.33447	6.26176	1.52737	ITGB4	integrin subunit beta 4
205187_at	9.19e-14	1.29e-15	8.78769	24.955	1.52646	SMAD5	SMAD family member 5
218798_at	5.86e-12	1.8e-13	7.97619	20.1329	1.52644	KRI1	KRI1 homolog
1555294_a_at	9.97e-11	4.61e-12	7.42289	16.9699	1.52583	ERC1	ELKS/RAB6-interacting/CAST family member 1
216224_s_at	1.31e-07	1.46e-08	5.94205	9.14417	1.52218	HDAC6	histone deacetylase 6
218741_at	3.19e-05	6.39e-06	4.65284	3.29981	1.52204	CENPM	centromere protein M
206582_s_at	4.13e-10	2.28e-11	7.14299	15.4146	1.52005	ADGRG1	adhesion G protein-coupled receptor G1
200770_s_at	1.31e-08	1.11e-09	6.43623	11.6392	1.51991	LAMC1	laminin subunit gamma 1
205808_at	2.28e-08	2.06e-09	6.3193	11.0374	1.51953	ASPH	aspartate beta-hydroxylase
1562010_x_at	2.35e-08	2.14e-09	6.31259	11.0031	1.51914
1552735_at	4.25e-09	3.13e-10	6.67068	12.866	1.51833	PCDHGA4	protocadherin gamma subfamily A, 4
207082_at	8.92e-10	5.39e-11	6.98957	14.5759	1.51782	CSF1	colony stimulating factor 1
236934_at	4.86e-07	6.2e-08	5.65309	7.74651	1.51759
228152_s_at	1.13e-11	3.86e-13	7.84736	19.3866	1.51757	DDX60L	DEAD-box helicase 60-like
216841_s_at	2.01e-05	3.83e-06	4.77036	3.78855	1.51744	LOC100129518///SOD2	uncharacterized LOC100129518///superoxide dismutase 2, mitochondrial
1556602_at	7.04e-13	1.5e-14	8.38852	22.5583	1.51702
229438_at	0.000597	0.000163	3.85304	0.235549	1.5164	FAM20C	family with sequence similarity 20 member C
238474_at	6.56e-07	8.67e-08	5.58481	7.42326	1.51553	NUP43	nucleoporin 43
201029_s_at	2.45e-11	9.31e-13	7.69815	18.5296	1.51504	CD99	CD99 molecule
218618_s_at	2.81e-11	1.09e-12	7.67187	18.3794	1.51484	LOC101928615///FNDC3B	uncharacterized LOC101928615///fibronectin type III domain containing 3B
208900_s_at	7.35e-12	2.34e-13	7.93204	19.8765	1.51348	TOP1	topoisomerase (DNA) I
241777_x_at	4.27e-07	5.37e-08	5.68231	7.88569	1.5133
226980_at	9.71e-05	2.19e-05	4.36099	2.12764	1.51265	DEPDC1B	DEP domain containing 1B
1557050_at	1.35e-05	2.46e-06	4.86993	4.20998	1.51128	HOTAIRM1	HOXA transcript antisense RNA, myeloid-specific 1
1554847_at	5.26e-07	6.78e-08	5.63489	7.66009	1.51036	ATP6V1B1	ATPase H+ transporting V1 subunit B1
203331_s_at	2.49e-05	4.86e-06	4.71558	3.55956	1.51033	INPP5D	inositol polyphosphate-5-phosphatase D
209291_at	3.88e-13	7.35e-15	8.50534	23.255	1.50901	ID4	inhibitor of DNA binding 4, HLH protein
232385_x_at	9.35e-07	1.28e-07	5.50422	7.04521	1.50874
228038_at	3.01e-14	3.42e-16	9.00142	26.2559	1.50796	SOX2	SRY-box 2
205383_s_at	2.08e-19	1.86e-22	11.2337	40.3739	1.50773	ZBTB20	zinc finger and BTB domain containing 20
219725_at	5.81e-06	9.72e-07	5.07512	5.09916	1.50765	TREM2	triggering receptor expressed on myeloid cells 2
205713_s_at	1.67e-07	1.9e-08	5.88958	8.88689	1.5075	COMP	cartilage oligomeric matrix protein
204517_at	3.61e-08	3.45e-09	6.22144	10.5391	1.50737	PPIC	peptidylprolyl isomerase C
220651_s_at	3.33e-05	6.68e-06	4.64233	3.25654	1.50685	MCM10	minichromosome maintenance 10 replication initiation factor
216290_x_at	7.07e-11	3.1e-12	7.49151	17.3561	1.50635
210822_at	5.88e-12	1.8e-13	7.97579	20.1306	1.50598	RPL13P5///LRRC23	ribosomal protein L13 pseudogene 5///leucine rich repeat containing 23
236590_at	1.11e-06	1.55e-07	5.46454	6.86051	1.50539
204318_s_at	4.24e-10	2.35e-11	7.13766	15.3853	1.50507	GTSE1	G2 and S-phase expressed 1
242549_at	2e-12	5.13e-14	8.18555	21.3576	1.50447	PRKD3	protein kinase D3
242051_at	5.53e-10	3.15e-11	7.08554	15.0993	1.50339
1553021_s_at	3.26e-07	3.97e-08	5.7429	8.17583	1.50173	BICD2	BICD cargo adaptor 2
205290_s_at	8.68e-06	1.52e-06	4.97781	4.67404	1.50123	BMP2	bone morphogenetic protein 2
227642_at	9.49e-06	1.67e-06	4.95584	4.57892	1.5011	TFCP2L1	transcription factor CP2-like 1
237577_at	0.000169	4.03e-05	4.21137	1.55035	1.50087	PCNP	PEST proteolytic signal containing nuclear protein
1552365_at	2.75e-05	5.42e-06	4.69085	3.45684	1.50041	SCIN	scinderin
201664_at	1.46e-08	1.25e-09	6.41306	11.5194	1.50039	SMC4	structural maintenance of chromosomes 4
238050_at	1.12e-09	6.91e-11	6.94512	14.3348	1.50035	ANTXR2	anthrax toxin receptor 2
230258_at	7.68e-09	6.11e-10	6.54741	12.2177	1.5001	GLIS3	GLIS family zinc finger 3
243502_at	0.000104	2.37e-05	4.34241	2.05508	1.49996	GJC1	gap junction protein gamma 1
222363_at	2.64e-06	4.06e-07	5.26314	5.93778	1.49922
223578_x_at	1.77e-09	1.16e-10	6.85148	13.8298	1.49868	MALAT1	metastasis associated lung adenocarcinoma transcript 1 (non-protein coding)
203313_s_at	3.27e-08	3.09e-09	6.24227	10.6448	1.49864	TGIF1	TGFB induced factor homeobox 1
232750_at	3.58e-10	1.94e-11	7.1712	15.5699	1.49858	LOC105373878	uncharacterized LOC105373878
237481_at	1.4e-07	1.56e-08	5.92808	9.07548	1.49699	ACAD10	acyl-CoA dehydrogenase family member 10
212143_s_at	7.73e-05	1.7e-05	4.42182	2.36696	1.49647	IGFBP3	insulin like growth factor binding protein 3
1562415_a_at	0.000568	0.000154	3.86756	0.286935	1.49514	SPOCD1	SPOC domain containing 1
209294_x_at	7.1e-07	9.45e-08	5.56705	7.3396	1.49374	TNFRSF10B	TNF receptor superfamily member 10b
243879_at	1.4e-12	3.37e-14	8.25523	21.7684	1.49358
231979_at	6.43e-11	2.79e-12	7.50986	17.4596	1.49253	GABPB1-AS1	GABPB1 antisense RNA 1
201668_x_at	4.07e-09	2.97e-10	6.6801	12.9159	1.49219	MARCKS	myristoylated alanine rich protein kinase C substrate
214095_at	5.63e-09	4.29e-10	6.61255	12.5594	1.49188	SHMT2	serine hydroxymethyltransferase 2
201325_s_at	7.46e-07	9.96e-08	5.55625	7.28883	1.49188	EMP1	epithelial membrane protein 1
205393_s_at	7.66e-07	1.03e-07	5.5497	7.25807	1.48947	CHEK1	checkpoint kinase 1
243895_x_at	4.54e-06	7.4e-07	5.13446	5.36142	1.48907
238756_at	3.15e-06	4.95e-07	5.22067	5.74641	1.48873	GAS2L3	growth arrest specific 2 like 3
218350_s_at	8.26e-17	2.62e-19	10.1273	33.2763	1.48829	GMNN	geminin, DNA replication inhibitor
223865_at	2.42e-07	2.85e-08	5.80936	8.49648	1.48807	SOX6	SRY-box 6
207620_s_at	1.36e-13	2.08e-15	8.7104	24.4874	1.48766	CASK	calcium/calmodulin dependent serine protein kinase
215223_s_at	2.7e-05	5.31e-06	4.69541	3.47573	1.48763	LOC100129518///SOD2	uncharacterized LOC100129518///superoxide dismutase 2, mitochondrial
205522_at	1.25e-05	2.26e-06	4.88897	4.29134	1.4875	HOXD4	homeobox D4
202465_at	0.000428	0.000112	3.95074	0.584375	1.4852	PCOLCE	procollagen C-endopeptidase enhancer
242922_at	6.04e-07	7.9e-08	5.6038	7.51289	1.48498	NOMO3	NODAL modulator 3
203143_s_at	4.26e-08	4.16e-09	6.18528	10.3562	1.48479	KIAA0040	KIAA0040
1565833_at	1.33e-08	1.13e-09	6.43285	11.6217	1.4844
202619_s_at	2.74e-09	1.89e-10	6.7626	13.3541	1.48429	PLOD2	procollagen-lysine,2-oxoglutarate 5-dioxygenase 2
229866_at	1.14e-09	7.09e-11	6.94044	14.3095	1.48382	STK32A	serine/threonine kinase 32A
1554231_a_at	7.82e-12	2.5e-13	7.92069	19.8107	1.48329	ZNF396	zinc finger protein 396
237003_at	1.39e-10	6.7e-12	7.35781	16.6055	1.48298	BEST3	bestrophin 3
213721_at	4.33e-11	1.78e-12	7.58751	17.8992	1.48191	SOX2	SRY-box 2
216264_s_at	2.99e-12	8.24e-14	8.10666	20.8945	1.47958	LAMB2	laminin subunit beta 2
237169_at	2.24e-05	4.32e-06	4.74276	3.67292	1.47902	TNC	tenascin C
227055_at	4.47e-05	9.3e-06	4.56526	2.94177	1.47889	METTL7B	methyltransferase like 7B
207286_at	1.89e-11	6.89e-13	7.74926	18.8222	1.47888	CEP135	centrosomal protein 135
235469_at	1.69e-13	2.68e-15	8.66988	24.243	1.47853	FAM133DP///FAM133B	family with sequence similarity 133, member A pseudogene///family with sequence similarity 133 member B
208808_s_at	2.39e-12	6.35e-14	8.14999	21.1486	1.47822	HMGB2	high mobility group box 2
1559180_at	4.12e-06	6.63e-07	5.15792	5.46571	1.47814	LOC100131860	uncharacterized LOC100131860
214164_x_at	2.95e-07	3.54e-08	5.76582	8.28612	1.47781	CA12	carbonic anhydrase 12
1559663_at	0.000123	2.84e-05	4.29759	1.88102	1.47713
213844_at	7.2e-05	1.57e-05	4.44087	2.44247	1.47437	HOXA5	homeobox A5
201280_s_at	4.06e-11	1.66e-12	7.59937	17.9665	1.47372	LOC101926921///DAB2	uncharacterized LOC101926921///DAB2, clathrin adaptor protein
211911_x_at	3.04e-10	1.62e-11	7.20314	15.7461	1.47206	HLA-B	major histocompatibility complex, class I, B
210735_s_at	1.28e-06	1.82e-07	5.43195	6.70953	1.47175	CA12	carbonic anhydrase 12
233786_at	7.21e-06	1.23e-06	5.0231	4.87112	1.47137
236495_at	0.000129	3e-05	4.28462	1.83095	1.47114
1555037_a_at	5.55e-15	4.44e-17	9.32571	28.251	1.47069	IDH1	isocitrate dehydrogenase (NADP(+)) 1, cytosolic
220301_at	2.45e-06	3.74e-07	5.28047	6.01619	1.47044	CCDC102B	coiled-coil domain containing 102B
239413_at	8.15e-06	1.41e-06	4.99322	4.74093	1.46999	CEP152	centrosomal protein 152
210405_x_at	4.76e-08	4.7e-09	6.16198	10.2388	1.46937	TNFRSF10B	TNF receptor superfamily member 10b
235575_at	0.000427	0.000112	3.9512	0.58603	1.46924
219254_at	9.28e-09	7.56e-10	6.50761	12.0099	1.46874	OGFOD3	2-oxoglutarate and iron dependent oxygenase domain containing 3
218368_s_at	0.000283	7.13e-05	4.06801	1.0127	1.46869	TNFRSF12A	TNF receptor superfamily member 12A
210220_at	0.000739	0.000207	3.78957	0.012867	1.4681	FZD2	frizzled class receptor 2
211530_x_at	7.51e-08	7.83e-09	6.06349	9.74537	1.46784	HLA-G	major histocompatibility complex, class I, G
228531_at	3.78e-09	2.73e-10	6.69565	12.9982	1.46724	SAMD9	sterile alpha motif domain containing 9
239909_at	2.63e-06	4.05e-07	5.26357	5.93971	1.46558	ADAMTSL1	ADAMTS like 1
213060_s_at	0.000801	0.000226	3.76571	-0.070015	1.46514	CHI3L2	chitinase 3 like 2
215155_at	6.66e-09	5.21e-10	6.57663	12.3707	1.46506	HEXA	hexosaminidase subunit alpha
203148_s_at	1.99e-11	7.28e-13	7.74004	18.7693	1.46504	TRIM14	tripartite motif containing 14
229691_at	7.36e-07	9.82e-08	5.55922	7.30277	1.46423	ZBTB42	zinc finger and BTB domain containing 42
221734_at	6.34e-12	1.97e-13	7.96069	20.0428	1.46371	PRRC1	proline rich coiled-coil 1
243765_at	7.19e-13	1.54e-14	8.38403	22.5316	1.46366
209099_x_at	3.95e-08	3.81e-09	6.20211	10.4413	1.46349	JAG1	jagged 1
202666_s_at	2.21e-14	2.37e-16	9.0596	26.612	1.46311	ACTL6A	actin like 6A
225062_at	1.33e-13	2.01e-15	8.71635	24.5234	1.46287	LOC102724951///LOC389831	uncharacterized LOC102724951///uncharacterized LOC389831
230161_at	4.87e-07	6.21e-08	5.65279	7.74507	1.462
207425_s_at	3.13e-05	6.25e-06	4.65776	3.32008	1.46181	2019-09-09	septin 9
1558750_a_at	9.71e-06	1.72e-06	4.95028	4.5549	1.46067	LOC100288637///ARHGAP11B	OTU deubiquitinase 7A pseudogene///Rho GTPase activating protein 11B
217061_s_at	1.18e-08	9.88e-10	6.45767	11.7503	1.46049	ETV1	ETS variant 1
224463_s_at	6.79e-05	1.48e-05	4.45608	2.50295	1.46036	C11orf70	chromosome 11 open reading frame 70
1553211_at	6.21e-11	2.68e-12	7.51694	17.4996	1.45883	ANKFN1	ankyrin repeat and fibronectin type III domain containing 1
210756_s_at	1.35e-12	3.23e-14	8.26206	21.8088	1.45827	NOTCH2	notch 2
244035_at	2.01e-06	3e-07	5.32674	6.22649	1.45787
225524_at	8.66e-10	5.21e-11	6.99556	14.6084	1.45741	ANTXR2	anthrax toxin receptor 2
209153_s_at	9.64e-13	2.19e-14	8.32662	22.1908	1.45699	TCF3	transcription factor 3
1553852_at	7.59e-05	1.67e-05	4.42692	2.38717	1.45597	VPS13B	vacuolar protein sorting 13 homolog B
239921_at	6e-06	1.01e-06	5.06706	5.06374	1.45547	COL28A1	collagen type XXVIII alpha 1 chain
241542_at	2.54e-09	1.74e-10	6.77853	13.4391	1.45465
1556067_a_at	6.51e-07	8.6e-08	5.58638	7.43065	1.45394	KDM6B	lysine demethylase 6B
220559_at	8.85e-06	1.55e-06	4.97297	4.65307	1.45327	EN1	engrailed homeobox 1
1556008_a_at	4.02e-08	3.89e-09	6.19826	10.4218	1.45222
1563947_a_at	3.19e-10	1.71e-11	7.19396	15.6955	1.45203	ERC1	ELKS/RAB6-interacting/CAST family member 1
1559331_x_at	8.47e-08	8.92e-09	6.03808	9.61891	1.45195
1564004_at	2.71e-05	5.35e-06	4.69387	3.46936	1.45157
225778_at	8.84e-06	1.55e-06	4.97331	4.65453	1.45149	RBMS2	RNA binding motif single stranded interacting protein 2
1557227_s_at	8.89e-13	2e-14	8.3414	22.2784	1.45085	TPR	translocated promoter region, nuclear basket protein
1557535_at	1.2e-06	1.69e-07	5.44666	6.77762	1.45039	PALLD	palladin, cytoskeletal associated protein
206501_x_at	2.48e-08	2.26e-09	6.30186	10.9483	1.45028	ETV1	ETS variant 1
210507_s_at	0.000552	0.000149	3.87609	0.317183	1.44961	AVIL	advillin
210094_s_at	1.22e-13	1.81e-15	8.73328	24.6257	1.44957	PARD3	par-3 family cell polarity regulator
236000_s_at	1.99e-11	7.3e-13	7.73949	18.7662	1.44811
211795_s_at	2.41e-09	1.63e-10	6.78973	13.4989	1.44788	FYB	FYN binding protein
1553015_a_at	1.98e-11	7.26e-13	7.74037	18.7712	1.44751	RECQL4	RecQ like helicase 4
214708_at	2.28e-11	8.58e-13	7.71204	18.609	1.44697	SNTB1	syntrophin beta 1
224917_at	0.000332	8.49e-05	4.02325	0.848015	1.44697	MIR21///VMP1	microRNA 21///vacuole membrane protein 1
217382_at	9.26e-06	1.63e-06	4.96178	4.60461	1.44676	CLIC1P1	chloride intracellular channel 1 pseudogene 1
222762_x_at	4.8e-13	9.52e-15	8.46319	23.0032	1.44508	LIMD1	LIM domains containing 1
241716_at	8.32e-08	8.75e-09	6.04191	9.63796	1.44501	HSPD1	heat shock protein family D (Hsp60) member 1
200616_s_at	4.06e-14	4.91e-16	8.94341	25.9016	1.44471	MLEC	malectin
209292_at	3.15e-08	2.96e-09	6.2508	10.6881	1.44421	ID4	inhibitor of DNA binding 4, HLH protein
238699_s_at	1.93e-07	2.22e-08	5.85854	8.7354	1.44412	CASK	calcium/calmodulin dependent serine protein kinase
229997_at	7.46e-09	5.91e-10	6.55339	12.249	1.44411	VANGL1	VANGL planar cell polarity protein 1
228242_at	4.09e-19	4.05e-22	11.1163	39.6137	1.44361	N4BP2	NEDD4 binding protein 2
204444_at	1.56e-09	1.01e-10	6.877	13.9671	1.44284	KIF11	kinesin family member 11
239174_at	2.13e-09	1.43e-10	6.81393	13.6284	1.44283	LOC100505912	uncharacterized LOC100505912
222755_s_at	7.91e-08	8.28e-09	6.05268	9.6915	1.44281	CHD7	chromodomain helicase DNA binding protein 7
230422_at	4.17e-07	5.22e-08	5.68782	7.912	1.44204	FPR3	formyl peptide receptor 3
228273_at	1.42e-08	1.22e-09	6.41881	11.5491	1.44193	PRR11	proline rich 11
201663_s_at	1.41e-07	1.58e-08	5.92636	9.06708	1.4419	SMC4	structural maintenance of chromosomes 4
233331_at	1.57e-06	2.29e-07	5.38413	6.48911	1.44149
231729_s_at	0.00134	0.000401	3.60817	-0.606102	1.44128	CAPS	calcyphosine
208986_at	8.24e-15	7.26e-17	9.24797	27.7705	1.44039	TCF12	transcription factor 12
202693_s_at	4.45e-10	2.48e-11	7.12792	15.3318	1.44013	STK17A	serine/threonine kinase 17a
200835_s_at	7.84e-06	1.35e-06	5.00268	4.7821	1.43994	MAP4	microtubule associated protein 4
1567997_x_at	3.47e-08	3.3e-09	6.22987	10.5819	1.43975
204061_at	8.87e-13	1.99e-14	8.34208	22.2825	1.43928	PRKX	protein kinase, X-linked
242018_at	0.000198	4.78e-05	4.16875	1.38893	1.4391
237336_at	2.02e-08	1.8e-09	6.34484	11.1683	1.43798	ADD2	adducin 2
234235_at	5.04e-05	1.06e-05	4.53404	2.8154	1.43798
216268_s_at	1.03e-07	1.11e-08	5.99503	9.40548	1.43776	JAG1	jagged 1
235425_at	5.47e-11	2.31e-12	7.54229	17.6429	1.43775	SGO2	shugoshin 2
225238_at	5.08e-13	1.02e-14	8.45233	22.9384	1.43752	MSI2	musashi RNA binding protein 2
242202_at	5.7e-09	4.36e-10	6.60986	12.5452	1.43616
244852_at	7.63e-07	1.02e-07	5.55055	7.26208	1.43575	DSEL	dermatan sulfate epimerase-like
225868_at	6.17e-11	2.66e-12	7.5183	17.5073	1.43564	TRIM47	tripartite motif containing 47
220147_s_at	4.22e-14	5.13e-16	8.93639	25.8588	1.43516	FAM60A	family with sequence similarity 60 member A
226021_at	1.54e-05	2.86e-06	4.83636	4.06717	1.43367	RDH10	retinol dehydrogenase 10 (all-trans)
228674_s_at	5.34e-07	6.89e-08	5.63156	7.6443	1.43337	EML4	echinoderm microtubule associated protein like 4
209172_s_at	6.86e-07	9.1e-08	5.57487	7.3764	1.43263	CENPF	centromere protein F
201389_at	2.57e-07	3.04e-08	5.79615	8.43255	1.43257	ITGA5	integrin subunit alpha 5
203184_at	1.5e-06	2.16e-07	5.39611	6.54424	1.43251	FBN2	fibrillin 2
208894_at	1.37e-05	2.51e-06	4.86548	4.19102	1.43205	HLA-DRA	major histocompatibility complex, class II, DR alpha
212713_at	8.26e-05	1.83e-05	4.40472	2.29942	1.43161	MFAP4	microfibrillar associated protein 4
223827_at	5.38e-08	5.39e-09	6.13561	10.1062	1.43071	TNFRSF19	TNF receptor superfamily member 19
1566624_at	5.54e-10	3.16e-11	7.08498	15.0963	1.43034	DKFZP547J0410	DKFZP547J0410 protein
200796_s_at	8.16e-09	6.54e-10	6.53461	12.1507	1.42968	MCL1	BCL2 family apoptosis regulator
1565834_a_at	1.53e-06	2.22e-07	5.39063	6.51902	1.42955
1554795_a_at	4.59e-06	7.49e-07	5.1316	5.34874	1.42906	FBLIM1	filamin binding LIM protein 1
204112_s_at	1.3e-11	4.51e-13	7.82129	19.2363	1.42807	HNMT	histamine N-methyltransferase
216765_at	5.87e-07	7.66e-08	5.61013	7.5428	1.42728	MAP2K5	mitogen-activated protein kinase kinase 5
236764_at	2.76e-10	1.46e-11	7.22174	15.849	1.42714
227703_s_at	1e-05	1.77e-06	4.94283	4.52271	1.42665	SYTL4	synaptotagmin like 4
212926_at	7.16e-15	6.18e-17	9.27361	27.9288	1.42637	SMC5	structural maintenance of chromosomes 5
238320_at	8.03e-07	1.08e-07	5.53905	7.20814	1.42632	MIR612///NEAT1	microRNA 612///nuclear paraspeckle assembly transcript 1 (non-protein coding)
219522_at	3.42e-10	1.84e-11	7.18024	15.6197	1.42595	FJX1	four jointed box 1
225353_s_at	7.05e-08	7.28e-09	6.07753	9.81539	1.42572	C1QC	complement C1q C chain
204457_s_at	1.12e-07	1.21e-08	5.9779	9.32079	1.42443	GAS1	growth arrest specific 1
225322_s_at	1.88e-08	1.67e-09	6.35943	11.2432	1.42423	FAAP100	Fanconi anemia core complex associated protein 100
238847_at	0.000958	0.000276	3.7111	-0.258056	1.42419	HOXD10	homeobox D10
212497_at	2.52e-06	3.85e-07	5.27407	5.98723	1.42373	MAPK1IP1L	mitogen-activated protein kinase 1 interacting protein 1 like
205453_at	5.83e-05	1.25e-05	4.49596	2.66226	1.42315	HOXB2	homeobox B2
230785_at	4.6e-08	4.52e-09	6.16942	10.2762	1.4224	SALL3	spalt like transcription factor 3
204492_at	5.2e-06	8.61e-07	5.10165	5.21614	1.42231	ARHGAP11A	Rho GTPase activating protein 11A
238982_at	1.81e-11	6.51e-13	7.75898	18.878	1.42179	DENR	density regulated re-initiation and release factor
204845_s_at	4.31e-06	6.98e-07	5.14713	5.41769	1.4204	ENPEP	glutamyl aminopeptidase
218662_s_at	4.41e-11	1.82e-12	7.58355	17.8768	1.42033	NCAPG	non-SMC condensin I complex subunit G
227007_at	0.000103	2.33e-05	4.34623	2.06997	1.41983	TMCO4	transmembrane and coiled-coil domains 4
231728_at	0.000115	2.63e-05	4.31632	1.95359	1.41954	CAPS	calcyphosine
229994_at	5.38e-07	6.96e-08	5.6295	7.63455	1.41929	NFIA	nuclear factor I A
228325_at	2.53e-07	2.99e-08	5.79975	8.44998	1.41891	SPIDR	scaffolding protein involved in DNA repair
215708_s_at	4.39e-15	3.32e-17	9.37175	28.5362	1.41747	PRIM2B///PRIM2	primase (DNA) subunit 2 pseudogene///primase (DNA) subunit 2
1554216_at	0.00142	0.000426	3.59105	-0.663196	1.4168	VPS50	VPS50, EARP/GARPII complex subunit
200916_at	0.000135	3.15e-05	4.27204	1.78247	1.41678	TAGLN2	transgelin 2
201348_at	9.68e-06	1.71e-06	4.95102	4.5581	1.41658	GPX3	glutathione peroxidase 3
243255_at	4.92e-09	3.69e-10	6.64058	12.707	1.41559
237202_at	1.14e-12	2.65e-14	8.2947	22.0018	1.41529	PGPEP1	pyroglutamyl-peptidase I
216465_at	3.35e-06	5.29e-07	5.20647	5.68266	1.41513
237469_at	0.000125	2.89e-05	4.29369	1.86594	1.41487	TOP2A	topoisomerase (DNA) II alpha
1563016_at	0.000856	0.000243	3.74557	-0.139636	1.41421
201617_x_at	8.27e-09	6.65e-10	6.53165	12.1353	1.41396	CALD1	caldesmon 1
223343_at	9.36e-08	9.98e-09	6.01617	9.51016	1.41379	MS4A7	membrane spanning 4-domains A7
236287_at	0.000213	5.18e-05	4.14872	1.31354	1.41286	RASSF4	Ras association domain family member 4
1556357_s_at	2.02e-05	3.85e-06	4.76871	3.78164	1.41285	ERICH1	glutamate rich 1
201160_s_at	8.26e-09	6.64e-10	6.53179	12.1361	1.41251	YBX3	Y-box binding protein 3
1570329_at	5.48e-06	9.13e-07	5.08892	5.15993	1.4124
212016_s_at	1.56e-11	5.52e-13	7.78691	19.0384	1.41231	MIR4745///PTBP1	microRNA 4745///polypyrimidine tract binding protein 1
233674_at	1.69e-07	1.93e-08	5.88706	8.87456	1.41204
228758_at	6.33e-13	1.32e-14	8.40971	22.6844	1.41137	BCL6	B-cell CLL/lymphoma 6
1569941_at	4.36e-05	9.04e-06	4.5719	2.96873	1.4113
209024_s_at	7.49e-14	1.01e-15	8.8275	25.1964	1.4113	SYNCRIP	synaptotagmin binding cytoplasmic RNA interacting protein
212379_at	2.09e-10	1.07e-11	7.27677	16.154	1.41103	GART	phosphoribosylglycinamide formyltransferase, phosphoribosylglycinamide synthetase, phosphoribosylaminoimidazole synthetase
221731_x_at	4.97e-13	9.91e-15	8.45656	22.9636	1.40913	VCAN	versican
229974_at	2.22e-06	3.35e-07	5.30392	6.12261	1.40909	EVC2	EvC ciliary complex subunit 2
238813_at	3.03e-07	3.65e-08	5.75968	8.25655	1.4087	APEX2	apurinic/apyrimidinic endodeoxyribonuclease 2
208468_at	7.32e-08	7.6e-09	6.06924	9.77404	1.4085	SOX21	SRY-box 21
224851_at	9.5e-06	1.68e-06	4.95548	4.57736	1.4082	CDK6	cyclin dependent kinase 6
1554287_at	4.25e-09	3.13e-10	6.67064	12.8658	1.40805	TRIM4	tripartite motif containing 4
1563331_at	7.13e-06	1.22e-06	5.02553	4.88174	1.40796
209062_x_at	6.59e-13	1.39e-14	8.40114	22.6334	1.40791	NCOA3	nuclear receptor coactivator 3
1554417_s_at	2.57e-06	3.94e-07	5.26964	5.96715	1.40783	APH1A	aph-1 homolog A, gamma-secretase subunit
214282_at	0.000433	0.000114	3.94713	0.571366	1.40774
229982_at	4.84e-08	4.79e-09	6.15849	10.2212	1.40584	QSER1	glutamine and serine rich 1
236955_at	1.04e-11	3.5e-13	7.8643	19.4844	1.40483
219306_at	7.7e-11	3.42e-12	7.47443	17.2598	1.40458	KIF15	kinesin family member 15
205884_at	1.19e-05	2.14e-06	4.90129	4.3441	1.40457	ITGA4	integrin subunit alpha 4
211250_s_at	8.56e-13	1.9e-14	8.34958	22.327	1.40445	SH3BP2	SH3 domain binding protein 2
205885_s_at	2.76e-05	5.44e-06	4.68996	3.45316	1.40312	ITGA4	integrin subunit alpha 4
244300_at	6.85e-06	1.17e-06	5.03518	4.92392	1.4031
1561479_at	0.000885	0.000252	3.73572	-0.173594	1.4031
236915_at	0.00109	0.00032	3.6702	-0.397381	1.40275	C4orf47	chromosome 4 open reading frame 47
204766_s_at	1.27e-08	1.07e-09	6.44284	11.6734	1.40259	NUDT1	nudix hydrolase 1
210982_s_at	0.000129	2.99e-05	4.2852	1.83317	1.40226	HLA-DRA	major histocompatibility complex, class II, DR alpha
210514_x_at	5.15e-12	1.53e-13	8.00293	20.2886	1.40213	HLA-G	major histocompatibility complex, class I, G
226781_at	1.08e-12	2.51e-14	8.30388	22.0561	1.40157	C7orf55-LUC7L2///FMC1///LUC7L2	C7orf55-LUC7L2 readthrough///formation of mitochondrial complex V assembly factor 1 homolog///LUC7 like 2, pre-mRNA splicing factor
229435_at	9.72e-05	2.19e-05	4.36079	2.12685	1.40144	GLIS3	GLIS family zinc finger 3
215867_x_at	2.26e-07	2.65e-08	5.82417	8.5683	1.40098	CA12	carbonic anhydrase 12
201426_s_at	4.15e-10	2.29e-11	7.14222	15.4104	1.40088	VIM	vimentin
226955_at	0.000484	0.000129	3.91462	0.454572	1.40065	AFAP1L1	actin filament associated protein 1 like 1
236429_at	1.76e-09	1.15e-10	6.85311	13.8386	1.40004	ZNF83	zinc finger protein 83
236781_at	2.64e-06	4.06e-07	5.26295	5.93694	1.39989
217728_at	1.02e-06	1.42e-07	5.48396	6.95081	1.3992	S100A6	S100 calcium binding protein A6
213640_s_at	0.000575	0.000156	3.86395	0.274145	1.39914	LOX	lysyl oxidase
204374_s_at	0.000124	2.87e-05	4.29505	1.8712	1.39775	GALK1	galactokinase 1
212022_s_at	2.36e-07	2.77e-08	5.81519	8.52477	1.3967	MKI67	marker of proliferation Ki-67
208711_s_at	6.86e-10	4.02e-11	7.04181	14.8603	1.39657	CCND1	cyclin D1
1565483_at	3.88e-06	6.21e-07	5.17212	5.52901	1.39612	EGFR	epidermal growth factor receptor
200782_at	5.87e-14	7.58e-16	8.87366	25.4768	1.396	ANXA5	annexin A5
225415_at	1.15e-13	1.68e-15	8.7452	24.6977	1.39556	DTX3L	deltex E3 ubiquitin ligase 3L
208966_x_at	6.99e-10	4.11e-11	7.03824	14.8409	1.39543	IFI16	interferon gamma inducible protein 16
240135_x_at	3.14e-05	6.29e-06	4.65633	3.31418	1.39516
206632_s_at	1.83e-08	1.61e-09	6.36579	11.2758	1.39497	APOBEC3B	apolipoprotein B mRNA editing enzyme catalytic subunit 3B
208119_s_at	1.57e-11	5.57e-13	7.78557	19.0307	1.39459	ZNF93	zinc finger protein 93
204271_s_at	1.22e-07	1.35e-08	5.95769	9.22114	1.39445	EDNRB	endothelin receptor type B
1556007_s_at	6.77e-19	7.44e-22	11.0239	39.0172	1.3942	CSNK1A1	casein kinase 1 alpha 1
223962_at	0.00076	0.000213	3.78097	-0.017048	1.39412	TTC29	tetratricopeptide repeat domain 29
224559_at	8.54e-11	3.85e-12	7.45398	17.1446	1.39403	MALAT1	metastasis associated lung adenocarcinoma transcript 1 (non-protein coding)
205527_s_at	1.82e-10	9.06e-12	7.30509	16.3115	1.39345	GEMIN4	gem nuclear organelle associated protein 4
216005_at	8.44e-08	8.88e-09	6.03903	9.62362	1.39336	TNC	tenascin C
215936_s_at	7.85e-18	1.42e-20	10.5746	36.1275	1.39322	KIAA1033	KIAA1033
207819_s_at	7.27e-05	1.59e-05	4.43845	2.43287	1.39318	ABCB4	ATP binding cassette subfamily B member 4
1554008_at	7.11e-05	1.55e-05	4.44441	2.45653	1.39249	OSMR	oncostatin M receptor
201710_at	0.000123	2.85e-05	4.29726	1.87976	1.39233	MYBL2	MYB proto-oncogene like 2
240787_at	0.000646	0.000178	3.82977	0.153553	1.39216
209254_at	1.94e-07	2.24e-08	5.85725	8.72913	1.39176	KLHDC10	kelch domain containing 10
227845_s_at	0.000106	2.41e-05	4.33835	2.03923	1.39176	SHD	Src homology 2 domain containing transforming protein D
200651_at	2.55e-19	2.38e-22	11.1966	40.1337	1.39145	SNORD96A///SNORD95///RACK1	small nucleolar RNA, C/D box 96A///small nucleolar RNA, C/D box 95///receptor for activated C kinase 1
213425_at	5.86e-10	3.36e-11	7.07392	15.0358	1.39139	WNT5A	Wnt family member 5A
242432_at	7.65e-07	1.03e-07	5.55013	7.26009	1.39126	LRRC37A2	leucine rich repeat containing 37 member A2
204844_at	0.000222	5.44e-05	4.13624	1.2667	1.39021	ENPEP	glutamyl aminopeptidase
223673_at	2.52e-07	2.97e-08	5.8008	8.45508	1.38988	RFX4	regulatory factor X4
1563203_at	0.000685	0.00019	3.8127	0.093656	1.38986
204315_s_at	4.31e-05	8.9e-06	4.57556	2.98359	1.38925	GTSE1	G2 and S-phase expressed 1
201182_s_at	7.45e-11	3.29e-12	7.4815	17.2996	1.38901	CHD4	chromodomain helicase DNA binding protein 4
218831_s_at	1.13e-10	5.32e-12	7.39799	16.8303	1.38848	FCGRT	Fc fragment of IgG receptor and transporter
212003_at	9.51e-07	1.31e-07	5.50054	7.02808	1.38839	SZRD1	SUZ RNA binding domain containing 1
224724_at	5.55e-07	7.18e-08	5.6231	7.60421	1.38822	SULF2	sulfatase 2
225912_at	1.53e-14	1.54e-16	9.12886	27.037	1.38783	TP53INP1	tumor protein p53 inducible nuclear protein 1
237502_at	3.01e-07	3.63e-08	5.76079	8.2619	1.38727	CRLS1	cardiolipin synthase 1
230291_s_at	1.95e-10	9.83e-12	7.29084	16.2322	1.387
221561_at	2.49e-11	9.5e-13	7.69465	18.5095	1.38697	SOAT1	sterol O-acyltransferase 1
241044_x_at	4.26e-08	4.16e-09	6.18557	10.3577	1.38669
215290_at	7.21e-08	7.47e-09	6.07255	9.79055	1.38575
1557895_at	6.22e-13	1.29e-14	8.4132	22.7052	1.38552	FLJ35934	FLJ35934
220543_at	6.35e-08	6.47e-09	6.10032	9.92929	1.38517	C21orf62	chromosome 21 open reading frame 62
236602_at	3.33e-06	5.26e-07	5.20798	5.68942	1.38498
1566419_at	0.000139	3.24e-05	4.26564	1.75786	1.38497
1569269_s_at	1.24e-12	2.92e-14	8.27877	21.9075	1.38456	SRGAP1	SLIT-ROBO Rho GTPase activating protein 1
204252_at	1.83e-11	6.58e-13	7.75718	18.8677	1.38436	CDK2	cyclin dependent kinase 2
211368_s_at	6.92e-05	1.51e-05	4.45135	2.48411	1.38426	CASP1	caspase 1
201923_at	2.62e-12	7.1e-14	8.13144	21.0397	1.38385	PRDX4	peroxiredoxin 4
219514_at	2.69e-09	1.85e-10	6.76688	13.377	1.38333	ANGPTL2	angiopoietin like 2
213575_at	1.86e-13	2.99e-15	8.65213	24.1361	1.38285	TRA2A	transformer 2 alpha homolog
232816_s_at	1.14e-07	1.24e-08	5.97313	9.29727	1.38256	DDX11	DEAD/H-box helicase 11
237930_at	5.88e-05	1.26e-05	4.49403	2.65452	1.38253
234724_x_at	8.84e-06	1.55e-06	4.97308	4.65353	1.38252	PCDHB18P	protocadherin beta 18 pseudogene
210276_s_at	4.17e-16	1.82e-18	9.82691	31.379	1.38201	NOL12///TRIOBP	nucleolar protein 12///TRIO and F-actin binding protein
216225_at	1.51e-06	2.19e-07	5.39337	6.53161	1.38137
213147_at	0.00116	0.000343	3.65165	-0.460114	1.38073	HOXA10	homeobox A10
231827_at	1.93e-09	1.28e-10	6.8342	13.737	1.38072
244823_at	2.29e-08	2.08e-09	6.31803	11.0309	1.38047	LOC100129034	uncharacterized LOC100129034
1552792_at	2.2e-06	3.31e-07	5.30602	6.13217	1.38043	SOCS4	suppressor of cytokine signaling 4
244799_s_at	5.28e-05	1.12e-05	4.52212	2.76734	1.38011
201842_s_at	2.51e-05	4.9e-06	4.71377	3.55201	1.37974	EFEMP1	EGF containing fibulin like extracellular matrix protein 1
219403_s_at	1.03e-07	1.11e-08	5.99467	9.40369	1.37953	HPSE	heparanase
213012_at	6.86e-15	5.79e-17	9.28374	27.9914	1.37934	NEDD4	neural precursor cell expressed, developmentally down-regulated 4, E3 ubiquitin protein ligase
203588_s_at	1.78e-12	4.49e-14	8.2077	21.488	1.37931	TFDP2	transcription factor Dp-2
214091_s_at	4.58e-06	7.48e-07	5.13206	5.35075	1.37927	GPX3	glutathione peroxidase 3
238423_at	6.81e-05	1.48e-05	4.45546	2.50047	1.37888	SYTL3	synaptotagmin like 3
237189_at	7.33e-07	9.78e-08	5.56017	7.30727	1.37815	HOXB-AS1	HOXB cluster antisense RNA 1
227894_at	5.36e-08	5.37e-09	6.13655	10.1109	1.37806	WDR90	WD repeat domain 90
208343_s_at	0.000129	3e-05	4.28413	1.82905	1.37791	NR5A2	nuclear receptor subfamily 5 group A member 2
213416_at	2.76e-06	4.26e-07	5.25255	5.88996	1.37791	ITGA4	integrin subunit alpha 4
204806_x_at	8.53e-10	5.11e-11	6.99896	14.6269	1.37783	HLA-F	major histocompatibility complex, class I, F
211991_s_at	3.96e-05	8.11e-06	4.59722	3.07181	1.3776	HLA-DPA1	major histocompatibility complex, class II, DP alpha 1
1565786_x_at	6.43e-14	8.41e-16	8.8569	25.3749	1.37747	FLJ45482	uncharacterized LOC645566
224856_at	1.61e-08	1.4e-09	6.39277	11.4147	1.37723	FKBP5	FK506 binding protein 5
204006_s_at	0.00014	3.26e-05	4.26385	1.75098	1.37708	FCGR3B///FCGR3A	Fc fragment of IgG receptor IIIb///Fc fragment of IgG receptor IIIa
231149_s_at	3.52e-09	2.51e-10	6.71084	13.0788	1.3764	ULK4	unc-51 like kinase 4
232929_at	1.96e-08	1.74e-09	6.35114	11.2006	1.37588	ZBTB20	zinc finger and BTB domain containing 20
1555571_at	5.7e-08	5.76e-09	6.12284	10.0421	1.37583	IMMP2L	inner mitochondrial membrane peptidase subunit 2
237585_at	7.34e-06	1.26e-06	5.01883	4.85248	1.37576	C4orf47	chromosome 4 open reading frame 47
229551_x_at	3.88e-08	3.74e-09	6.20594	10.4606	1.37422	ZNF367	zinc finger protein 367
237803_x_at	1.27e-09	8.02e-11	6.91828	14.1897	1.37348
214472_at	8.04e-06	1.39e-06	4.99642	4.75485	1.3725	HIST1H3F///HIST1H3B///HIST1H3H///HIST1H3J///HIST1H3G///HIST1H3I///HIST1H3E///HIST1H3C///HIST1H3D///HIST1H3A///HIST1H2AD	histone cluster 1, H3f///histone cluster 1, H3b///histone cluster 1, H3h///histone cluster 1, H3j///histone cluster 1, H3g///histone cluster 1, H3i///histone cluster 1, H3e///histone cluster 1, H3c///histone cluster 1, H3d///histone cluster 1, H3a///histone cluster 1, H2ad
210705_s_at	4.02e-12	1.17e-13	8.04876	20.5558	1.37196	TRIM5	tripartite motif containing 5
202990_at	1.1e-08	9.16e-10	6.47198	11.8245	1.37179	PYGL	phosphorylase, glycogen, liver
212012_at	2.8e-10	1.48e-11	7.21889	15.8332	1.37136	PXDN	peroxidasin
202903_at	2.95e-14	3.35e-16	9.00469	26.2759	1.37117	LSM5	LSM5 homolog, U6 small nuclear RNA and mRNA degradation associated
220840_s_at	1.62e-08	1.41e-09	6.39068	11.4039	1.37104	C1orf112	chromosome 1 open reading frame 112
207198_s_at	6.27e-14	8.16e-16	8.86171	25.4042	1.37103	LIMS4///LIMS1	LIM zinc finger domain containing 4///LIM zinc finger domain containing 1
241440_at	1.07e-07	1.16e-08	5.98696	9.36557	1.37038	LOC440982///ZIC1	uncharacterized LOC440982///Zic family member 1
204159_at	2.07e-06	3.1e-07	5.31998	6.19568	1.3702	CDKN2C	cyclin dependent kinase inhibitor 2C
207595_s_at	1.84e-09	1.22e-10	6.84321	13.7854	1.36986	BMP1	bone morphogenetic protein 1
230892_at	1.21e-15	6.64e-18	9.62475	30.1113	1.36913
234939_s_at	0.000144	3.38e-05	4.25503	1.71711	1.36896	PHF12	PHD finger protein 12
87100_at	2.44e-07	2.87e-08	5.8079	8.48942	1.36795	ABHD2	abhydrolase domain containing 2
44783_s_at	1.68e-14	1.72e-16	9.11047	26.924	1.36787	HEY1	hes related family bHLH transcription factor with YRPW motif 1
235328_at	2.12e-10	1.08e-11	7.27427	16.1401	1.36757	PLXNC1	plexin C1
239247_at	0.000178	4.26e-05	4.19769	1.49838	1.36753	CD99P1	CD99 molecule pseudogene 1
218035_s_at	1.47e-08	1.26e-09	6.4119	11.5134	1.36748	RBM47	RNA binding motif protein 47
228419_at	1.66e-10	8.16e-12	7.32334	16.4132	1.36745	METRN	meteorin, glial cell differentiation regulator
1568618_a_at	3.8e-17	9.68e-20	10.2806	34.2499	1.36731	GALNT1	polypeptide N-acetylgalactosaminyltransferase 1
201369_s_at	2.62e-12	7.09e-14	8.13183	21.0421	1.36722	ZFP36L2	ZFP36 ring finger protein like 2
1569624_at	1.36e-05	2.49e-06	4.86765	4.20024	1.3662
211732_x_at	8.43e-13	1.87e-14	8.35257	22.3448	1.36612	HNMT	histamine N-methyltransferase
243195_s_at	5.94e-06	9.98e-07	5.06953	5.07456	1.36592	ZNF551	zinc finger protein 551
228532_at	5.95e-05	1.27e-05	4.491	2.64236	1.36525	C1orf162	chromosome 1 open reading frame 162
1554885_a_at	2.63e-11	1.01e-12	7.68407	18.4491	1.36429	PRIM2B///PRIM2	primase (DNA) subunit 2 pseudogene///primase (DNA) subunit 2
206831_s_at	8.6e-05	1.91e-05	4.39382	2.25647	1.36413	ARSD	arylsulfatase D
242560_at	2.65e-06	4.08e-07	5.26206	5.93289	1.36383	FANCD2	Fanconi anemia complementation group D2
222680_s_at	1.05e-07	1.13e-08	5.99112	9.38612	1.36344	DTL	denticleless E3 ubiquitin protein ligase homolog
206842_at	1.05e-05	1.87e-06	4.93148	4.47382	1.36287	KCND1	potassium voltage-gated channel subfamily D member 1
208659_at	1.26e-06	1.78e-07	5.43595	6.72802	1.36266	CLIC1	chloride intracellular channel 1
204078_at	1.4e-11	4.86e-13	7.80864	19.1635	1.36236	P3H4	prolyl 3-hydroxylase family member 4 (non-enzymatic)
207011_s_at	9.64e-12	3.2e-13	7.87943	19.5719	1.36193	PTK7	protein tyrosine kinase 7 (inactive)
231013_at	4.26e-06	6.89e-07	5.14962	5.42879	1.36106
217716_s_at	9.18e-15	8.26e-17	9.22756	27.6445	1.36101	SEC61A1	Sec61 translocon alpha 1 subunit
229225_at	6.34e-11	2.74e-12	7.51268	17.4755	1.3609	NRP2	neuropilin 2
224694_at	1.58e-16	5.61e-19	10.0094	32.5296	1.36085	ANTXR1	anthrax toxin receptor 1
234039_at	1.09e-09	6.75e-11	6.94936	14.3578	1.36075	TANC1	tetratricopeptide repeat, ankyrin repeat and coiled-coil containing 1
208650_s_at	0.000579	0.000158	3.86187	0.266773	1.36068	CD24	CD24 molecule
1559450_at	2.39e-10	1.24e-11	7.25053	16.0084	1.36064
222222_s_at	6.36e-05	1.37e-05	4.47364	2.57294	1.36036	HOMER3	homer scaffolding protein 3
1569542_at	1.91e-12	4.88e-14	8.19378	21.4061	1.3601	ADGRA3	adhesion G protein-coupled receptor A3
221578_at	3.25e-09	2.3e-10	6.72742	13.1669	1.36	RASSF4	Ras association domain family member 4
244427_at	3.25e-11	1.29e-12	7.64288	18.2141	1.35979	KIF23	kinesin family member 23
202877_s_at	3.02e-06	4.71e-07	5.23117	5.79362	1.35972	CD93	CD93 molecule
216066_at	2.35e-06	3.57e-07	5.29023	6.06043	1.35937	ABCA1	ATP binding cassette subfamily A member 1
204244_s_at	2.51e-09	1.71e-10	6.78114	13.4531	1.35934	DBF4	DBF4 zinc finger
225634_at	1.81e-14	1.89e-16	9.09603	26.8354	1.35888	ZC3HAV1	zinc finger CCCH-type containing, antiviral 1
230469_at	0.000632	0.000173	3.83663	0.177675	1.35655	RTKN2	rhotekin 2
227484_at	4.79e-16	2.14e-18	9.80135	31.2183	1.35649	SRGAP1	SLIT-ROBO Rho GTPase activating protein 1
206289_at	0.000214	5.22e-05	4.14672	1.30599	1.35543	HOXA4	homeobox A4
212023_s_at	1.64e-09	1.07e-10	6.86703	13.9134	1.35514	MKI67	marker of proliferation Ki-67
231034_s_at	1.12e-09	6.89e-11	6.94546	14.3367	1.3549	NHSL1	NHS like 1
205168_at	1.42e-08	1.21e-09	6.41956	11.553	1.35422	DDR2	discoidin domain receptor tyrosine kinase 2
216313_at	0.000118	2.72e-05	4.30803	1.92143	1.35369	PCDHB17P	protocadherin beta 17 pseudogene
229440_at	1.14e-06	1.6e-07	5.45825	6.83134	1.35229	RBM47	RNA binding motif protein 47
237396_at	1.47e-06	2.11e-07	5.40046	6.56423	1.35214
203214_x_at	5.11e-07	6.55e-08	5.642	7.69382	1.35114	CDK1	cyclin dependent kinase 1
233717_x_at	0.000167	3.98e-05	4.21467	1.56292	1.35033
37408_at	3.21e-07	3.91e-08	5.74626	8.19199	1.34978	MRC2	mannose receptor C type 2
41037_at	6.83e-05	1.48e-05	4.45462	2.49712	1.34971	TEAD4	TEA domain transcription factor 4
234659_at	6.1e-07	8e-08	5.60127	7.50092	1.34931
217986_s_at	4.42e-12	1.29e-13	8.03224	20.4594	1.34929	BAZ1A	bromodomain adjacent to zinc finger domain 1A
201286_at	0.000458	0.000121	3.93081	0.512626	1.34844	SDC1	syndecan 1
236896_at	2.72e-06	4.21e-07	5.25547	5.90314	1.34812	ZIC1	Zic family member 1
218274_s_at	1.42e-05	2.61e-06	4.85651	4.1528	1.34763	ANKZF1	ankyrin repeat and zinc finger domain containing 1
220104_at	5.86e-12	1.79e-13	7.97694	20.1373	1.34737	ZC3HAV1	zinc finger CCCH-type containing, antiviral 1
218236_s_at	9.33e-18	1.76e-20	10.5423	35.9201	1.34721	PRKD3	protein kinase D3
214467_at	1.38e-06	1.96e-07	5.41582	6.63503	1.34708	GPR65	G protein-coupled receptor 65
228426_at	2.28e-11	8.59e-13	7.71169	18.607	1.347	CLEC2D	C-type lectin domain family 2 member D
218629_at	1.88e-13	3.04e-15	8.64945	24.1199	1.34655	SMO	smoothened, frizzled class receptor
221815_at	3.6e-07	4.43e-08	5.72098	8.07061	1.34621	ABHD2	abhydrolase domain containing 2
1559597_at	2.73e-10	1.44e-11	7.22433	15.8633	1.3457
240865_at	3.92e-12	1.13e-13	8.05412	20.5871	1.34539
1562201_x_at	3.28e-11	1.3e-12	7.64105	18.2037	1.34531
230110_at	5.04e-05	1.06e-05	4.5341	2.81565	1.34452	MCOLN2	mucolipin 2
225533_at	3.69e-13	6.9e-15	8.51579	23.3175	1.34435	PHF19	PHD finger protein 19
201422_at	6.54e-05	1.42e-05	4.46586	2.54188	1.34418	IFI30///PIK3R2	IFI30, lysosomal thiol reductase///phosphoinositide-3-kinase regulatory subunit 2
1562035_at	1.42e-05	2.61e-06	4.85705	4.15512	1.34384
206851_at	1.03e-06	1.42e-07	5.48264	6.94467	1.34344	RNASE3	ribonuclease A family member 3
205574_x_at	9.73e-11	4.48e-12	7.4279	16.9981	1.343	BMP1	bone morphogenetic protein 1
230423_at	7.69e-05	1.69e-05	4.42333	2.37295	1.34133	FOXD3-AS1	FOXD3 antisense RNA 1 (head to head)
1555680_a_at	2.79e-07	3.34e-08	5.7777	8.34342	1.34109	SMOX	spermine oxidase
218457_s_at	5.36e-07	6.93e-08	5.63056	7.63956	1.34032	DNMT3A	DNA methyltransferase 3 alpha
202549_at	0.000346	8.87e-05	4.01201	0.80689	1.33994	VAPB	VAMP associated protein B and C
1554408_a_at	3.2e-05	6.42e-06	4.6516	3.29468	1.33944	TK1	thymidine kinase 1
227497_at	4.13e-08	4.01e-09	6.19236	10.392	1.33942	SOX6	SRY-box 6
237261_at	4.7e-06	7.69e-07	5.12594	5.32362	1.33863	ANGPT2	angiopoietin 2
243327_at	3.96e-05	8.12e-06	4.59714	3.07147	1.3384
45633_at	1.74e-09	1.14e-10	6.85492	13.8483	1.33823	GINS3	GINS complex subunit 3
217892_s_at	3.46e-13	6.41e-15	8.52786	23.3898	1.33806	LIMA1	LIM domain and actin binding 1
241612_at	7.47e-05	1.64e-05	4.43105	2.40354	1.33796	FOXD3	forkhead box D3
213850_s_at	2.86e-14	3.23e-16	9.01042	26.3109	1.33754	SCAF11	SR-related CTD associated factor 11
220095_at	4.72e-09	3.52e-10	6.64899	12.7514	1.33735	CNTLN	centlein
213991_s_at	4.61e-06	7.52e-07	5.13085	5.34539	1.33728	HS3ST1	heparan sulfate-glucosamine 3-sulfotransferase 1
212067_s_at	1.31e-05	2.39e-06	4.87641	4.23762	1.3369	C1R	complement C1r subcomponent
218724_s_at	7.84e-13	1.71e-14	8.36748	22.4333	1.33685	TGIF2	TGFB induced factor homeobox 2
230343_at	1.13e-07	1.24e-08	5.97451	9.30407	1.3362	CST3	cystatin C
201279_s_at	6.52e-10	3.8e-11	7.05217	14.9169	1.33548	LOC101926921///DAB2	uncharacterized LOC101926921///DAB2, clathrin adaptor protein
234737_at	3.9e-12	1.12e-13	8.05561	20.5958	1.3344	NT5DC3	5'-nucleotidase domain containing 3
1569106_s_at	6.22e-11	2.69e-12	7.51631	17.496	1.33432	SETD5	SET domain containing 5
209257_s_at	2.72e-09	1.88e-10	6.76431	13.3633	1.33425	SMC3	structural maintenance of chromosomes 3
242828_at	1.34e-12	3.2e-14	8.26355	21.8176	1.33414	FIGN	fidgetin, microtubule severing factor
244689_at	5.85e-14	7.52e-16	8.87494	25.4846	1.33298	PPARA	peroxisome proliferator activated receptor alpha
1554298_a_at	1.51e-06	2.18e-07	5.39368	6.53306	1.33284	WDR49	WD repeat domain 49
243296_at	9.51e-05	2.14e-05	4.36683	2.15049	1.33255	NAMPT	nicotinamide phosphoribosyltransferase
211000_s_at	1.29e-10	6.14e-12	7.37287	16.6897	1.33241	IL6ST	interleukin 6 signal transducer
217762_s_at	1.28e-19	9.88e-23	11.3296	40.9949	1.33113	RAB31	RAB31, member RAS oncogene family
1566865_at	2.32e-05	4.48e-06	4.73423	3.63728	1.33006	FAM200A	family with sequence similarity 200 member A
204820_s_at	2.12e-12	5.53e-14	8.17321	21.2851	1.33001	BTN3A2///BTN3A3	butyrophilin subfamily 3 member A2///butyrophilin subfamily 3 member A3
242693_at	2.46e-15	1.63e-17	9.4836	29.2309	1.32974
1559351_at	0.000188	4.53e-05	4.18213	1.43948	1.3297
240866_at	3.75e-09	2.7e-10	6.69778	13.0095	1.32967
242230_at	1.07e-09	6.59e-11	6.95354	14.3804	1.32954	ATXN1	ataxin 1
201888_s_at	3.06e-09	2.15e-10	6.73967	13.232	1.3295	IL13RA1	interleukin 13 receptor subunit alpha 1
210821_x_at	3.78e-06	6.04e-07	5.17823	5.55631	1.32946	CENPA	centromere protein A
1558636_s_at	3.13e-05	6.25e-06	4.65792	3.32072	1.32939	ADAMTS5	ADAM metallopeptidase with thrombospondin type 1 motif 5
239454_at	0.000286	7.21e-05	4.06496	1.00143	1.32852	SCARF2	scavenger receptor class F member 2
239969_at	4.47e-07	5.63e-08	5.67241	7.83846	1.32828
232472_at	7.47e-06	1.28e-06	5.01443	4.83332	1.32823
1552862_at	7.34e-06	1.26e-06	5.01874	4.8521	1.3276	RUSC1-AS1	RUSC1 antisense RNA 1
217967_s_at	4.32e-05	8.93e-06	4.57471	2.98012	1.32685	FAM129A	family with sequence similarity 129 member A
1552364_s_at	1.13e-13	1.64e-15	8.74898	24.7206	1.32649	MSI2	musashi RNA binding protein 2
1570136_at	0.000324	8.27e-05	4.02997	0.872628	1.32628
225059_at	1.02e-13	1.46e-15	8.76751	24.8328	1.32552	AGTRAP	angiotensin II receptor associated protein
227939_s_at	1.24e-07	1.37e-08	5.95354	9.20071	1.32524	TRA2A	transformer 2 alpha homolog
1558887_at	7.97e-05	1.76e-05	4.41385	2.33548	1.32479	ZNF816-ZNF321P///ZNF321P	ZNF816-ZNF321P readthrough///zinc finger protein 321, pseudogene
209129_at	4.68e-08	4.62e-09	6.16553	10.2566	1.32436	TRIP6	thyroid hormone receptor interactor 6
219593_at	4.63e-05	9.67e-06	4.55611	2.90467	1.32415	SLC15A3	solute carrier family 15 member 3
225571_at	3.98e-08	3.85e-09	6.20029	10.4321	1.3239	LIFR	leukemia inhibitory factor receptor alpha
230180_at	3.96e-05	8.1e-06	4.5976	3.07335	1.32254	DDX17	DEAD-box helicase 17
209013_x_at	1.89e-06	2.8e-07	5.34158	6.29421	1.3217	TRIO	trio Rho guanine nucleotide exchange factor
207959_s_at	0.00051	0.000137	3.89945	0.400322	1.32148	DNAH9	dynein axonemal heavy chain 9
209226_s_at	1.14e-15	6.16e-18	9.63647	30.1846	1.32118	TNPO1	transportin 1
210239_at	0.000353	9.09e-05	4.00555	0.783265	1.32102	IRX5	iroquois homeobox 5
202728_s_at	0.000142	3.34e-05	4.25806	1.72874	1.32094	LTBP1	latent transforming growth factor beta binding protein 1
220469_at	1.87e-05	3.53e-06	4.78882	3.8662	1.32063	COPE	coatomer protein complex subunit epsilon
208443_x_at	0.000691	0.000192	3.80962	0.082887	1.32057	SHOX2	short stature homeobox 2
209468_at	8.97e-16	4.62e-18	9.68152	30.4665	1.32019	LRP5	LDL receptor related protein 5
222662_at	1.46e-10	7.11e-12	7.34744	16.5476	1.32005	PPP1R3B	protein phosphatase 1 regulatory subunit 3B
222581_at	2.61e-13	4.58e-15	8.58273	23.7188	1.32	XPR1	xenotropic and polytropic retrovirus receptor 1
244669_at	5.4e-11	2.28e-12	7.54485	17.6574	1.31869	SNORD50B///SNORD50A	small nucleolar RNA, C/D box 50B///small nucleolar RNA, C/D box 50A
218424_s_at	1.38e-06	1.97e-07	5.41575	6.63471	1.31866	STEAP3	STEAP3 metalloreductase
222968_at	1.65e-07	1.87e-08	5.89279	8.90255	1.31797
230445_at	0.000185	4.45e-05	4.18684	1.45727	1.31787	BTBD17	BTB domain containing 17
235770_at	6.3e-06	1.06e-06	5.05565	5.01362	1.31711	MASP1	mannan binding lectin serine peptidase 1
236493_at	1.55e-08	1.34e-09	6.40125	11.4585	1.31689	NKAPP1	NFKB activating protein pseudogene 1
204815_s_at	5.67e-05	1.21e-05	4.50327	2.69156	1.31683	DHX34	DEAH-box helicase 34
204015_s_at	0.000526	0.000141	3.8905	0.368439	1.31608	DUSP4	dual specificity phosphatase 4
236107_at	8.84e-07	1.21e-07	5.51693	7.10458	1.31547	UBE2Z	ubiquitin conjugating enzyme E2 Z
244429_at	2.62e-09	1.8e-10	6.77176	13.403	1.31519	LOC101928617	uncharacterized LOC101928617
207485_x_at	6.36e-12	1.98e-13	7.96008	20.0393	1.31442	BTN3A1	butyrophilin subfamily 3 member A1
234457_at	0.00114	0.000334	3.65868	-0.436382	1.31407	HCG8///ZNRD1ASP	HLA complex group 8///zinc ribbon domain containing 1 antisense, pseudogene
1568997_at	6.63e-08	6.79e-09	6.09093	9.88233	1.31297	POLR1E	RNA polymerase I subunit E
1569004_at	5.1e-10	2.88e-11	7.10113	15.1848	1.31294	CARD8-AS1	CARD8 antisense RNA 1
211611_s_at	7.42e-06	1.27e-06	5.01602	4.84026	1.31267	TNXB///ATF6B	tenascin XB///activating transcription factor 6 beta
239936_at	5.73e-09	4.38e-10	6.6088	12.5397	1.31258	MIR15A///DLEU2	microRNA 15a///deleted in lymphocytic leukemia 2 (non-protein coding)
224676_at	4.9e-12	1.45e-13	8.01212	20.3421	1.31241	TMED4	transmembrane p24 trafficking protein 4
223468_s_at	1.19e-09	7.42e-11	6.93231	14.2655	1.31229	RGMA	repulsive guidance molecule family member a
221592_at	1.59e-06	2.31e-07	5.38219	6.48024	1.31229	TBC1D8	TBC1 domain family member 8
233645_s_at	1.23e-06	1.74e-07	5.44085	6.75071	1.31182	C1RL	complement C1r subcomponent like
1569898_a_at	4.54e-08	4.46e-09	6.17203	10.2894	1.31151	PAXIP1-AS2	PAXIP1 antisense RNA 2
203243_s_at	8.33e-15	7.35e-17	9.24596	27.7581	1.3115	PDLIM5	PDZ and LIM domain 5
219316_s_at	4.45e-12	1.3e-13	8.0307	20.4504	1.31115	FLVCR2	feline leukemia virus subgroup C cellular receptor family member 2
200869_at	1.21e-14	1.13e-16	9.1777	27.3374	1.3105	SNORA68///RPL18A	small nucleolar RNA, H/ACA box 68///ribosomal protein L18a
214460_at	2.06e-05	3.94e-06	4.76342	3.75944	1.31036	LSAMP	limbic system-associated membrane protein
241702_at	2.54e-07	3.01e-08	5.7987	8.44492	1.30872
230269_at	1.59e-05	2.96e-06	4.82867	4.03454	1.30847	B3GALT5	beta-1,3-galactosyltransferase 5
239271_at	6.61e-05	1.43e-05	4.46316	2.53111	1.30838	SMAD2	SMAD family member 2
244010_at	1.11e-12	2.58e-14	8.2994	22.0296	1.30787
220685_at	3.19e-06	5.01e-07	5.2184	5.7362	1.30772	FAM120C	family with sequence similarity 120C
206858_s_at	0.000396	0.000103	3.97286	0.664379	1.30755	HOXC6	homeobox C6
233427_x_at	1.22e-07	1.34e-08	5.9584	9.22464	1.30731
1569402_at	5.18e-05	1.1e-05	4.52675	2.78601	1.30707	MEIS3	Meis homeobox 3
235281_x_at	0.000845	0.00024	3.74949	-0.126104	1.30701	AHNAK	AHNAK nucleoprotein
229386_at	1.17e-08	9.8e-10	6.45923	11.7583	1.30612	ID4	inhibitor of DNA binding 4, HLH protein
222671_s_at	7.99e-07	1.08e-07	5.54009	7.21299	1.30553	JMJD4	jumonji domain containing 4
1561146_at	0.000172	4.1e-05	4.2072	1.53451	1.30483	VPS35	VPS35 retromer complex component
233867_at	8.6e-14	1.2e-15	8.79983	25.0285	1.30385
209539_at	4.39e-15	3.32e-17	9.37162	28.5353	1.30331	ARHGEF6	Rac/Cdc42 guanine nucleotide exchange factor 6
230961_at	5.49e-14	6.98e-16	8.88672	25.5563	1.30281
208546_x_at	0.000255	6.34e-05	4.0976	1.12241	1.30239	HIST1H2BH	histone cluster 1, H2bh
223595_at	3.47e-14	4.08e-16	8.9728	26.081	1.30236	TMEM133	transmembrane protein 133
207034_s_at	7.51e-11	3.32e-12	7.47972	17.2896	1.30201	GLI2	GLI family zinc finger 2
205575_at	9.07e-06	1.59e-06	4.96671	4.62591	1.30187	C1QL1	complement C1q like 1
236191_at	0.000882	0.000251	3.73669	-0.170233	1.30099
243672_at	4.1e-07	5.12e-08	5.69187	7.93133	1.30046	SALL3	spalt like transcription factor 3
240715_at	0.000151	3.57e-05	4.24169	1.66602	1.30028	TBX5	T-box 5
215401_at	0.000456	0.000121	3.93178	0.516113	1.3001
203507_at	6.08e-07	7.96e-08	5.60231	7.50582	1.30008	LOC101928634///SNORA67///CD68	uncharacterized LOC101928634///small nucleolar RNA, H/ACA box 67///CD68 molecule
209846_s_at	2.54e-07	3e-08	5.79886	8.44566	1.29824	BTN3A2	butyrophilin subfamily 3 member A2
231833_at	1.99e-07	2.3e-08	5.85208	8.70395	1.29822	RBM33	RNA binding motif protein 33
241661_at	1.2e-06	1.69e-07	5.44747	6.78137	1.29808	JMJD1C	jumonji domain containing 1C
223849_s_at	1.19e-12	2.78e-14	8.28675	21.9547	1.29799	MOV10	Mov10 RISC complex RNA helicase
206081_at	2.57e-06	3.94e-07	5.26963	5.96714	1.29799	SLC24A1	solute carrier family 24 member 1
234985_at	3.45e-13	6.37e-15	8.52872	23.3949	1.29793	LDLRAD3	low density lipoprotein receptor class A domain containing 3
211488_s_at	3.63e-12	1.03e-13	8.06969	20.6781	1.29784	ITGB8	integrin subunit beta 8
236034_at	1.33e-05	2.43e-06	4.87312	4.22358	1.29739	ANGPT2	angiopoietin 2
1557070_at	1.5e-06	2.16e-07	5.39585	6.54303	1.29728	TFAP2A-AS1	TFAP2A antisense RNA 1
220473_s_at	1.24e-07	1.37e-08	5.95423	9.20406	1.29697	ZCCHC4	zinc finger CCHC-type containing 4
215392_at	2.3e-13	3.94e-15	8.60714	23.8654	1.29676
210664_s_at	5.38e-07	6.95e-08	5.62991	7.63648	1.29664	TFPI	tissue factor pathway inhibitor
232632_at	5.73e-08	5.79e-09	6.12171	10.0364	1.29566
242878_at	2.69e-08	2.48e-09	6.28393	10.8567	1.29538
218541_s_at	0.000722	0.000201	3.7967	0.037722	1.29537	C8orf4	chromosome 8 open reading frame 4
1558561_at	5.45e-15	4.34e-17	9.32942	28.2739	1.29528	HM13	histocompatibility minor 13
202833_s_at	0.000821	0.000232	3.75822	-0.095955	1.2949	SERPINA1	serpin family A member 1
230134_s_at	9.3e-08	9.9e-09	6.0177	9.51774	1.29489	RC3H2	ring finger and CCCH-type domains 2
206722_s_at	3.83e-09	2.77e-10	6.6933	12.9858	1.2939	LPAR2	lysophosphatidic acid receptor 2
234207_at	3.22e-10	1.72e-11	7.19217	15.6856	1.29364
222253_s_at	3.33e-05	6.68e-06	4.64229	3.25639	1.29341	POM121L9P	POM121 transmembrane nucleoporin like 9, pseudogene
232163_at	1.05e-08	8.68e-10	6.48193	11.8762	1.29327	WDR19	WD repeat domain 19
235104_at	1.39e-06	2e-07	5.41258	6.62007	1.29301	ERAP2	endoplasmic reticulum aminopeptidase 2
231697_s_at	0.000128	2.97e-05	4.28646	1.83804	1.29195	MIR21///VMP1	microRNA 21///vacuole membrane protein 1
203739_at	8.03e-08	8.41e-09	6.04963	9.67635	1.29177	ZNF217	zinc finger protein 217
214250_at	5.34e-07	6.89e-08	5.63174	7.64513	1.29173	NUMA1	nuclear mitotic apparatus protein 1
235936_at	0.000939	0.00027	3.71687	-0.238305	1.29148	MIR9-3HG	MIR9-3 host gene
228904_at	5.2e-05	1.1e-05	4.52583	2.78231	1.29148	HOXB3	homeobox B3
232013_at	4.23e-06	6.84e-07	5.1514	5.43668	1.29136	ERCC6L2	ERCC excision repair 6 like 2
1554452_a_at	1.61e-06	2.34e-07	5.37944	6.46759	1.29108	HILPDA	hypoxia inducible lipid droplet associated
219895_at	4.6e-06	7.51e-07	5.13126	5.34722	1.29103	TMEM255A	transmembrane protein 255A
206701_x_at	2.35e-06	3.57e-07	5.29043	6.06135	1.29083	EDNRB	endothelin receptor type B
227498_at	1.53e-06	2.21e-07	5.39087	6.52012	1.29034	SOX6	SRY-box 6
236718_at	4.69e-08	4.62e-09	6.16523	10.2551	1.28999	MYO10	myosin X
205296_at	5.29e-15	4.19e-17	9.3348	28.3073	1.28902	RBL1	RB transcriptional corepressor like 1
204298_s_at	0.00111	0.000326	3.66508	-0.414725	1.28821	LOX	lysyl oxidase
227019_at	1.94e-11	7.09e-13	7.7444	18.7944	1.28817	C1orf226	chromosome 1 open reading frame 226
228100_at	1.21e-05	2.18e-06	4.89747	4.3277	1.28816	PIFO	primary cilia formation
209053_s_at	1.08e-06	1.5e-07	5.47204	6.89538	1.28815	WHSC1	Wolf-Hirschhorn syndrome candidate 1
229389_at	3.97e-09	2.89e-10	6.6854	12.9439	1.28761	ATG16L2	autophagy related 16 like 2
209201_x_at	2.99e-09	2.09e-10	6.74437	13.257	1.2873	CXCR4	C-X-C motif chemokine receptor 4
1558569_at	1.45e-10	7.06e-12	7.34874	16.5548	1.28728	LOC100131541	uncharacterized LOC100131541
220092_s_at	1.96e-13	3.19e-15	8.64147	24.0719	1.2872	ANTXR1	anthrax toxin receptor 1
1558924_s_at	1.72e-07	1.97e-08	5.88314	8.85539	1.28628	CLIP1	CAP-Gly domain containing linker protein 1
1558518_at	2.39e-05	4.63e-06	4.72678	3.6062	1.28612	TAB3	TGF-beta activated kinase 1/MAP3K7 binding protein 3
223378_at	4.02e-15	2.95e-17	9.39019	28.6505	1.28568	GLIS2	GLIS family zinc finger 2
225219_at	4.85e-23	6.22e-27	12.781	50.4663	1.28458	SMAD5	SMAD family member 5
206928_at	3.85e-10	2.1e-11	7.15707	15.4921	1.28405	ZNF124	zinc finger protein 124
235461_at	0.000953	0.000275	3.71245	-0.253433	1.28376	TET2	tet methylcytosine dioxygenase 2
231688_at	0.000422	0.000111	3.95452	0.598013	1.28306	MMP8	matrix metallopeptidase 8
232078_at	1.86e-06	2.75e-07	5.34514	6.3105	1.28226	NECTIN2	nectin cell adhesion molecule 2
1562307_at	1.39e-05	2.54e-06	4.86316	4.18113	1.28206
229073_at	4.68e-12	1.38e-13	8.02066	20.3918	1.28143	PRTG	protogenin
206012_at	9.24e-06	1.63e-06	4.96225	4.60663	1.28133	LEFTY1///LEFTY2	left-right determination factor 1///left-right determination factor 2
1554250_s_at	2.79e-12	7.62e-14	8.11988	20.972	1.28131	STAG3L2///STAG3L3///TRIM73	stromal antigen 3-like 2 (pseudogene)///stromal antigen 3-like 3 (pseudogene)///tripartite motif containing 73
220132_s_at	5.05e-13	1.01e-14	8.45322	22.9437	1.28122	CLEC2D	C-type lectin domain family 2 member D
207357_s_at	1.07e-09	6.58e-11	6.95389	14.3823	1.28121	GALNT10	polypeptide N-acetylgalactosaminyltransferase 10
227253_at	0.000361	9.31e-05	3.99935	0.760665	1.28072	CP	ceruloplasmin (ferroxidase)
202412_s_at	3.83e-12	1.1e-13	8.05889	20.615	1.28063	USP1	ubiquitin specific peptidase 1
1567013_at	2.45e-05	4.76e-06	4.72049	3.57998	1.28004	NFE2L2	nuclear factor, erythroid 2 like 2
232668_at	4.92e-06	8.11e-07	5.11454	5.27312	1.27998
228997_at	2.28e-07	2.67e-08	5.82249	8.56014	1.27996	TRNAU1AP	tRNA selenocysteine 1 associated protein 1
209370_s_at	1.83e-11	6.59e-13	7.75697	18.8664	1.27994	SH3BP2	SH3 domain binding protein 2
213599_at	1.06e-07	1.15e-08	5.98838	9.37258	1.27863	OIP5	Opa interacting protein 5
221529_s_at	5.8e-07	7.55e-08	5.61294	7.55608	1.2782	PLVAP	plasmalemma vesicle associated protein
235159_at	7.05e-15	6.03e-17	9.27751	27.9529	1.27802
230097_at	1.32e-13	2e-15	8.71724	24.5288	1.27779	GART	phosphoribosylglycinamide formyltransferase, phosphoribosylglycinamide synthetase, phosphoribosylaminoimidazole synthetase
227545_at	9.18e-14	1.29e-15	8.7881	24.9574	1.27772	BARD1	BRCA1 associated RING domain 1
204279_at	6.27e-09	4.87e-10	6.58932	12.4373	1.27675	PSMB9	proteasome subunit beta 9
238865_at	1.28e-05	2.31e-06	4.8837	4.26878	1.27612	PABPC4L	poly(A) binding protein cytoplasmic 4 like
210594_x_at	8.39e-10	5.02e-11	7.0022	14.6446	1.27612	MPZL1	myelin protein zero like 1
236841_at	4.6e-12	1.35e-13	8.0244	20.4137	1.2759	LOC100134445	uncharacterized LOC100134445
230587_at	4.72e-07	5.99e-08	5.65993	7.77906	1.27548	STGC3	uncharacterized STGC3
202998_s_at	3.03e-06	4.73e-07	5.23037	5.79	1.2753	LOXL2	lysyl oxidase like 2
238884_at	2.05e-05	3.91e-06	4.76523	3.76701	1.27483
231938_at	1.12e-07	1.22e-08	5.97701	9.31639	1.27473	SGO1	shugoshin 1
213684_s_at	1.76e-10	8.71e-12	7.31192	16.3495	1.27449	PDLIM5	PDZ and LIM domain 5
206316_s_at	4.5e-08	4.41e-09	6.17412	10.2999	1.27444	KNTC1	kinetochore associated 1
234832_at	6.93e-06	1.18e-06	5.03245	4.912	1.27418	ANTXR1	anthrax toxin receptor 1
241726_at	4.04e-05	8.3e-06	4.59204	3.05067	1.27408
207643_s_at	5.13e-07	6.58e-08	5.64086	7.68842	1.27397	TNFRSF1A	TNF receptor superfamily member 1A
228297_at	3.01e-11	1.18e-12	7.65784	18.2994	1.27394	CNN3	calponin 3
204464_s_at	2.08e-08	1.87e-09	6.33814	11.1339	1.27385	EDNRA	endothelin receptor type A
1560469_at	0.00018	4.32e-05	4.19444	1.48608	1.27365	NR5A2	nuclear receptor subfamily 5 group A member 2
1562886_at	0.000114	2.62e-05	4.31746	1.95799	1.27336
208499_s_at	3.16e-07	3.84e-08	5.74976	8.20879	1.27322	DNAJC3	DnaJ heat shock protein family (Hsp40) member C3
1552763_at	2.58e-05	5.05e-06	4.7069	3.52345	1.27267	TMEM67	transmembrane protein 67
227349_at	1.58e-08	1.37e-09	6.39669	11.4349	1.2723	HELLS	helicase, lymphoid-specific
229117_s_at	6.01e-06	1.01e-06	5.06686	5.06285	1.27189	JUND	JunD proto-oncogene, AP-1 transcription factor subunit
210978_s_at	0.000125	2.89e-05	4.29397	1.86705	1.27164	TAGLN2	transgelin 2
241298_x_at	1.85e-09	1.22e-10	6.84279	13.7831	1.27026
209832_s_at	4.2e-05	8.66e-06	4.58188	3.00928	1.26954	CDT1	chromatin licensing and DNA replication factor 1
1557543_at	1.77e-15	1.07e-17	9.54937	29.6406	1.26828
208747_s_at	0.000349	8.96e-05	4.00925	0.796773	1.26826	C1S	complement component 1, s subcomponent
222305_at	6.3e-07	8.3e-08	5.59365	7.46493	1.2682	HK2	hexokinase 2
202954_at	7.46e-08	7.76e-09	6.06511	9.75345	1.26814	UBE2C	ubiquitin conjugating enzyme E2 C
239680_at	3.07e-09	2.15e-10	6.7393	13.23	1.268	WDR76	WD repeat domain 76
232797_at	2.92e-13	5.23e-15	8.56099	23.5883	1.26749
202118_s_at	4.81e-15	3.72e-17	9.35381	28.425	1.26732	CPNE3	copine 3
234797_at	2.51e-09	1.71e-10	6.78088	13.4517	1.26724
1561485_at	6.71e-07	8.89e-08	5.5797	7.39919	1.26655	IQCA1	IQ motif containing with AAA domain 1
1569879_a_at	1.83e-07	2.1e-08	5.87042	8.7933	1.26645	MEGF11	multiple EGF like domains 11
206848_at	2e-14	2.11e-16	9.07861	26.7285	1.26567	COX20	COX20, cytochrome c oxidase assembly factor
233964_at	1.51e-06	2.18e-07	5.39452	6.53688	1.26566
228095_at	4.94e-17	1.4e-19	10.2236	33.8875	1.26547	PHF14	PHD finger protein 14
201063_at	8.51e-15	7.55e-17	9.24169	27.7317	1.26499	RCN1	reticulocalbin 1
239724_at	0.000821	0.000232	3.75831	-0.095642	1.26446
231826_at	5.22e-07	6.71e-08	5.63713	7.6707	1.2637	RALGAPA2	Ral GTPase activating protein catalytic alpha subunit 2
211680_at	6.78e-06	1.15e-06	5.03794	4.936	1.26361	PDLIM5	PDZ and LIM domain 5
208563_x_at	8.32e-05	1.84e-05	4.4027	2.29147	1.26339	POU3F3	POU class 3 homeobox 3
235569_at	4.75e-09	3.55e-10	6.64777	12.745	1.26338	VPS37D	VPS37D, ESCRT-I subunit
230998_at	9.92e-06	1.76e-06	4.94514	4.53271	1.26324	CBX3	chromobox 3
242171_at	4.29e-09	3.16e-10	6.66892	12.8567	1.2632
225166_at	0.000924	0.000265	3.72199	-0.22076	1.2624	ARHGAP18	Rho GTPase activating protein 18
211336_x_at	0.000149	3.52e-05	4.24506	1.67894	1.26183	LILRB1	leukocyte immunoglobulin like receptor B1
212188_at	2.51e-09	1.71e-10	6.78099	13.4523	1.26138	KCTD12	potassium channel tetramerization domain containing 12
228176_at	1.01e-07	1.08e-08	6.00004	9.43026	1.26064	S1PR3	sphingosine-1-phosphate receptor 3
217739_s_at	0.00016	3.79e-05	4.22668	1.60868	1.26005	NAMPT	nicotinamide phosphoribosyltransferase
209736_at	7.76e-10	4.61e-11	7.01769	14.7289	1.25853	SOX13	SRY-box 13
1564494_s_at	1.21e-10	5.72e-12	7.38524	16.7589	1.25849	P4HB	prolyl 4-hydroxylase subunit beta
242498_x_at	1.85e-08	1.63e-09	6.36364	11.2648	1.25845
220298_s_at	2.67e-06	4.11e-07	5.26058	5.92622	1.25784	SPATA6	spermatogenesis associated 6
217456_x_at	7.35e-14	9.88e-16	8.83092	25.2171	1.25718	HLA-E	major histocompatibility complex, class I, E
215943_at	4.07e-05	8.36e-06	4.59034	3.04375	1.25706	KIAA1661	KIAA1661 protein
1558214_s_at	4.69e-07	5.95e-08	5.66138	7.78594	1.25703	CTNNA1	catenin alpha 1
212013_at	1.22e-06	1.73e-07	5.44277	6.75959	1.25667	PXDN	peroxidasin
223625_at	0.000214	5.23e-05	4.14646	1.30503	1.25661	FAM126A	family with sequence similarity 126 member A
213158_at	4.66e-16	2.05e-18	9.8085	31.2632	1.25591	ZBTB20	zinc finger and BTB domain containing 20
203418_at	1.41e-07	1.58e-08	5.9267	9.06875	1.25571	CCNA2	cyclin A2
227350_at	2.26e-08	2.04e-09	6.32122	11.0472	1.25566	HELLS	helicase, lymphoid-specific
212913_at	1.44e-13	2.23e-15	8.69977	24.4233	1.25562	MSH5-SAPCD1///SAPCD1	MSH5-SAPCD1 readthrough (NMD candidate)///suppressor APC domain containing 1
222121_at	6.13e-10	3.53e-11	7.06489	14.9864	1.25481	ARHGEF26	Rho guanine nucleotide exchange factor 26
230543_at	0.000142	3.32e-05	4.25944	1.73404	1.25415	USP9X	ubiquitin specific peptidase 9, X-linked
210513_s_at	0.00028	7.02e-05	4.07181	1.02677	1.25401	VEGFA	vascular endothelial growth factor A
212923_s_at	8.89e-12	2.91e-13	7.89499	19.6619	1.25385	PXDC1	PX domain containing 1
209299_x_at	0.000182	4.36e-05	4.192	1.47683	1.25385	PPIL2	peptidylprolyl isomerase like 2
1570621_at	5.21e-07	6.7e-08	5.63734	7.67168	1.25381
91920_at	9.02e-08	9.59e-09	6.02406	9.54928	1.25329	BCAN	brevican
1559571_a_at	8.49e-06	1.48e-06	4.98317	4.69728	1.2529	ATP13A4	ATPase 13A4
221317_x_at	2.3e-07	2.7e-08	5.82017	8.5489	1.25273	PCDHB6	protocadherin beta 6
230557_at	5.9e-06	9.89e-07	5.07136	5.08261	1.25255	XRRA1	X-ray radiation resistance associated 1
205990_s_at	2.44e-09	1.66e-10	6.78685	13.4836	1.25209	WNT5A	Wnt family member 5A
204293_at	0.000763	0.000214	3.77999	-0.020452	1.25155	SGSH	N-sulfoglucosamine sulfohydrolase
239410_at	4.05e-08	3.93e-09	6.19654	10.4131	1.25146	HK2	hexokinase 2
226582_at	4.85e-06	7.97e-07	5.11834	5.28997	1.25141	LOC400043	uncharacterized LOC400043
212332_at	9.3e-10	5.64e-11	6.98149	14.532	1.2513	RBL2	RB transcriptional corepressor like 2
1563104_at	7.76e-10	4.6e-11	7.01774	14.7291	1.25129
218559_s_at	2.48e-08	2.26e-09	6.30188	10.9484	1.25099	MAFB	MAF bZIP transcription factor B
209891_at	8.98e-07	1.23e-07	5.51335	7.08787	1.25097	SPC25	SPC25, NDC80 kinetochore complex component
220369_at	2.5e-06	3.82e-07	5.27586	5.99533	1.25081	PPP4R3A	protein phosphatase 4 regulatory subunit 3A
201440_at	2.75e-08	2.55e-09	6.27876	10.8304	1.25038	DDX23	DEAD-box helicase 23
1568924_a_at	6.34e-07	8.34e-08	5.5926	7.46	1.25035	IQUB	IQ motif and ubiquitin domain containing
239129_at	6.96e-09	5.48e-10	6.56753	12.323	1.25007
201502_s_at	6.75e-11	2.94e-12	7.50073	17.408	1.24963	NFKBIA	NFKB inhibitor alpha
1555405_at	4.39e-05	9.1e-06	4.57031	2.96225	1.24952	UBE3C	ubiquitin protein ligase E3C
1563783_a_at	1.07e-07	1.17e-08	5.98569	9.35929	1.2494	ZNF333	zinc finger protein 333
1568706_s_at	0.000457	0.000121	3.93135	0.514573	1.24916	PP12719	uncharacterized LOC100653022
229004_at	8.7e-06	1.52e-06	4.9773	4.67183	1.24877	ADAMTS15	ADAM metallopeptidase with thrombospondin type 1 motif 15
208628_s_at	3.28e-14	3.8e-16	8.98416	26.1504	1.24877	YBX1	Y-box binding protein 1
200677_at	2.45e-17	5.7e-20	10.3619	34.7679	1.24869	PTTG1IP	pituitary tumor-transforming 1 interacting protein
214459_x_at	2.47e-10	1.28e-11	7.2447	15.9761	1.24858	HLA-C	major histocompatibility complex, class I, C
232945_at	1.3e-08	1.1e-09	6.43698	11.6431	1.24855	PUS10	pseudouridylate synthase 10
238688_at	1.58e-09	1.02e-10	6.87436	13.9528	1.24835	TPM1	tropomyosin 1 (alpha)
225604_s_at	1.85e-10	9.29e-12	7.30071	16.2871	1.24819	GLIPR2	GLI pathogenesis related 2
203270_at	1.37e-09	8.74e-11	6.90268	14.1055	1.24785	DTYMK	deoxythymidylate kinase
216048_s_at	5.45e-11	2.3e-12	7.54321	17.6481	1.24647	RHOBTB3	Rho related BTB domain containing 3
215474_at	1.01e-07	1.09e-08	5.99926	9.42638	1.24642
60471_at	3.62e-12	1.03e-13	8.07029	20.6816	1.24586	RIN3	Ras and Rab interactor 3
1552691_at	2.13e-06	3.2e-07	5.31377	6.1674	1.24585	ARL11	ADP ribosylation factor like GTPase 11
224610_at	1.01e-10	4.7e-12	7.41957	16.9513	1.2458	SNHG1///SNORD22///SNORD25///SNORD26///SNORD27///SNORD28///SNORD30///SNORD31///SNORD29	small nucleolar RNA host gene 1///small nucleolar RNA, C/D box 22///small nucleolar RNA, C/D box 25///small nucleolar RNA, C/D box 26///small nucleolar RNA, C/D box 27///small nucleolar RNA, C/D box 28///small nucleolar RNA, C/D box 30///small nucleolar RNA, C/D box 31///small nucleolar RNA, C/D box 29
204778_x_at	1.1e-05	1.96e-06	4.9209	4.42829	1.2455	HOXB7	homeobox B7
233500_x_at	8.01e-07	1.08e-07	5.53945	7.20999	1.24533	CLEC2D	C-type lectin domain family 2 member D
208921_s_at	3.33e-16	1.37e-18	9.87035	31.6524	1.2453	SRI	sorcin
225173_at	1.26e-08	1.06e-09	6.44392	11.679	1.24517	ARHGAP18	Rho GTPase activating protein 18
213491_x_at	2.09e-13	3.47e-15	8.62751	23.9879	1.24505	RPN2	ribophorin II
201584_s_at	1.32e-12	3.15e-14	8.26609	21.8326	1.24501	DDX39A	DEAD-box helicase 39A
207169_x_at	5.15e-15	4.05e-17	9.34047	28.3423	1.24419	MIR4640///DDR1	microRNA 4640///discoidin domain receptor tyrosine kinase 1
215120_s_at	2.74e-07	3.26e-08	5.78222	8.36523	1.24386	SAMD4A	sterile alpha motif domain containing 4A
1558922_at	4.36e-14	5.36e-16	8.92916	25.8148	1.2437
229009_at	4.58e-05	9.55e-06	4.55899	2.91632	1.2436	SIX5	SIX homeobox 5
241403_at	1.12e-05	2e-06	4.91601	4.40725	1.24356	CLK4	CDC like kinase 4
1566764_at	1.75e-05	3.27e-06	4.80567	3.93724	1.24311	MACC1	metastasis associated in colon cancer 1
209098_s_at	1.7e-07	1.93e-08	5.88663	8.87246	1.243	JAG1	jagged 1
214986_x_at	3.71e-06	5.91e-07	5.18275	5.57648	1.2426	PPIL2	peptidylprolyl isomerase like 2
237751_x_at	0.000223	5.48e-05	4.13478	1.2612	1.2425
216373_at	0.000165	3.92e-05	4.21824	1.57652	1.2417	TAPT1	transmembrane anterior posterior transformation 1
227771_at	2e-09	1.33e-10	6.82654	13.696	1.24159	LIFR	leukemia inhibitory factor receptor alpha
210719_s_at	5.23e-13	1.05e-14	8.44641	22.9031	1.24151	HMG20B	high mobility group 20B
230702_at	1.3e-05	2.37e-06	4.87811	4.24488	1.24118
240254_at	3.47e-11	1.38e-12	7.63042	18.1432	1.24094
222719_s_at	4.16e-07	5.21e-08	5.68817	7.91366	1.24089	PDGFC	platelet derived growth factor C
202430_s_at	8.72e-06	1.52e-06	4.97677	4.66951	1.2407	PLSCR1	phospholipid scramblase 1
242453_at	8.81e-06	1.54e-06	4.97411	4.658	1.24069
228487_s_at	5.36e-07	6.92e-08	5.63078	7.6406	1.23992
228819_at	1.23e-05	2.22e-06	4.89255	4.30665	1.23974	TSPAN18	tetraspanin 18
210087_s_at	1.08e-10	5.06e-12	7.40651	16.8781	1.23969	MPZL1	myelin protein zero like 1
1554141_s_at	0.000252	6.27e-05	4.10067	1.13384	1.23967	WDR78	WD repeat domain 78
219837_s_at	0.000463	0.000123	3.92779	0.501794	1.23962	CYTL1	cytokine like 1
218006_s_at	3.28e-14	3.8e-16	8.98448	26.1524	1.23953	ZNF22	zinc finger protein 22
1556038_at	8.67e-05	1.93e-05	4.39156	2.24756	1.23884	GPR173	G protein-coupled receptor 173
203201_at	1.73e-05	3.23e-06	4.80854	3.94935	1.23872	PMM2	phosphomannomutase 2
231852_at	3.67e-06	5.85e-07	5.18507	5.58684	1.2375	ERI1	exoribonuclease 1
231128_at	3.32e-08	3.15e-09	6.239	10.6282	1.23735	FAM181B	family with sequence similarity 181 member B
212937_s_at	0.00015	3.54e-05	4.24363	1.67346	1.23729	COL6A1	collagen type VI alpha 1 chain
208769_at	9.42e-06	1.66e-06	4.95751	4.58615	1.2371	EIF4EBP2	eukaryotic translation initiation factor 4E binding protein 2
217257_at	9.79e-08	1.05e-08	6.006	9.45977	1.23676	SH3BP2	SH3 domain binding protein 2
1555462_at	0.0003	7.58e-05	4.05217	0.954242	1.2365	PPP1R1C	protein phosphatase 1 regulatory inhibitor subunit 1C
233445_at	4.94e-06	8.15e-07	5.11351	5.26857	1.23608
1553317_s_at	0.000119	2.73e-05	4.30722	1.91829	1.23555	GPR82	G protein-coupled receptor 82
227121_at	2.41e-14	2.66e-16	9.04164	26.502	1.23533	ZBTB20	zinc finger and BTB domain containing 20
210218_s_at	1.32e-05	2.4e-06	4.87539	4.23327	1.23519	SP100	SP100 nuclear antigen
203964_at	8.14e-10	4.85e-11	7.00836	14.6781	1.23501	NMI	N-myc and STAT interactor
1554513_s_at	9.42e-09	7.69e-10	6.50443	11.9933	1.23485	CEP89	centrosomal protein 89
230808_at	3.94e-12	1.14e-13	8.05301	20.5806	1.23484	FNTA	farnesyltransferase, CAAX box, alpha
233552_at	8.5e-05	1.89e-05	4.39682	2.26828	1.23432
212962_at	0.000282	7.09e-05	4.06926	1.01733	1.23399	SYDE1	synapse defective Rho GTPase homolog 1
219666_at	2.77e-06	4.29e-07	5.25143	5.88489	1.23391	MS4A6A	membrane spanning 4-domains A6A
240839_at	5.84e-05	1.25e-05	4.49553	2.66052	1.23391
219655_at	1.73e-06	2.53e-07	5.36261	6.39043	1.23354	SUGCT	succinyl-CoA:glutarate-CoA transferase
231996_at	7.95e-09	6.35e-10	6.54	12.1789	1.23315	N4BP2	NEDD4 binding protein 2
229033_s_at	1.98e-11	7.25e-13	7.74055	18.7723	1.23313	MUM1	melanoma associated antigen (mutated) 1
206101_at	6.25e-06	1.05e-06	5.05761	5.0222	1.23272	ECM2	extracellular matrix protein 2
228907_at	0.000304	7.7e-05	4.04817	0.939516	1.23243
209166_s_at	8.89e-12	2.92e-13	7.89488	19.6612	1.232	MAN2B1	mannosidase alpha class 2B member 1
1558747_at	8.29e-12	2.68e-13	7.90909	19.7435	1.23197	SMCHD1	structural maintenance of chromosomes flexible hinge domain containing 1
224927_at	3.92e-10	2.15e-11	7.15343	15.4721	1.23183	PPP1R18	protein phosphatase 1 regulatory subunit 18
1555852_at	8.63e-12	2.81e-13	7.90115	19.6975	1.2313	PSMB8-AS1	PSMB8 antisense RNA 1 (head to head)
222385_x_at	1.09e-10	5.11e-12	7.40504	16.8698	1.23078	SEC61A1	Sec61 translocon alpha 1 subunit
242774_at	5.61e-08	5.66e-09	6.1264	10.0599	1.23038	SYNE2	spectrin repeat containing nuclear envelope protein 2
212007_at	5.51e-12	1.66e-13	7.98958	20.2108	1.23036	UBXN4	UBX domain protein 4
237663_at	3.98e-13	7.56e-15	8.5008	23.2279	1.23032
225647_s_at	2.73e-05	5.38e-06	4.69242	3.46335	1.22999	CTSC	cathepsin C
228274_at	0.000437	0.000115	3.94444	0.561685	1.22993	SDSL	serine dehydratase like
218978_s_at	1.56e-09	1e-10	6.87802	13.9726	1.22972	SLC25A37	solute carrier family 25 member 37
212879_x_at	4.37e-06	7.09e-07	5.14349	5.40153	1.22962	PIAS4	protein inhibitor of activated STAT 4
211605_s_at	2.27e-06	3.44e-07	5.29796	6.09552	1.22945	RARA	retinoic acid receptor alpha
218721_s_at	1.33e-19	1.07e-22	11.3174	40.9157	1.22939	C1orf27	chromosome 1 open reading frame 27
204846_at	0.00082	0.000232	3.75849	-0.095014	1.22939	CP	ceruloplasmin (ferroxidase)
238611_at	4.24e-09	3.12e-10	6.67122	12.8689	1.22852
225566_at	1.52e-06	2.19e-07	5.39288	6.52934	1.22824	NRP2	neuropilin 2
231364_at	2.53e-08	2.31e-09	6.29744	10.9257	1.2282	NFIA-AS2	NFIA antisense RNA 2
216020_at	0.00106	0.00031	3.67901	-0.367478	1.22772	IFIH1	interferon induced with helicase C domain 1
209230_s_at	3.83e-10	2.09e-11	7.15789	15.4966	1.2277	NUPR1	nuclear protein 1, transcriptional regulator
228755_at	1.68e-05	3.14e-06	4.81483	3.97595	1.22758	GIGYF1	GRB10 interacting GYF protein 1
212097_at	0.000579	0.000158	3.86182	0.266585	1.22753	CAV1	caveolin 1
238002_at	3.95e-18	5.93e-21	10.7083	36.985	1.22742	GOLIM4	golgi integral membrane protein 4
202107_s_at	3.97e-08	3.83e-09	6.20138	10.4376	1.2272	MCM2	minichromosome maintenance complex component 2
221024_s_at	7.1e-05	1.55e-05	4.44457	2.45717	1.22708	SLC2A10	solute carrier family 2 member 10
1555676_s_at	6.38e-05	1.38e-05	4.47266	2.56901	1.22702	GSX1	GS homeobox 1
219922_s_at	1.28e-14	1.22e-16	9.16613	27.2661	1.22666	LTBP3	latent transforming growth factor beta binding protein 3
231183_s_at	7.51e-08	7.82e-09	6.06374	9.74661	1.22634	JAG1	jagged 1
222921_s_at	3.71e-06	5.92e-07	5.18234	5.57467	1.2257	HEY2	hes related family bHLH transcription factor with YRPW motif 2
1557270_at	4.18e-15	3.11e-17	9.38195	28.5994	1.22527
1561361_at	3.55e-07	4.37e-08	5.72377	8.08401	1.22521	ZNF660	zinc finger protein 660
244350_at	2.78e-11	1.08e-12	7.67337	18.3879	1.22481	MYO10	myosin X
233367_at	6.27e-09	4.86e-10	6.5895	12.4382	1.22475
218444_at	8.41e-07	1.14e-07	5.52828	7.15768	1.22472	ALG12	ALG12, alpha-1,6-mannosyltransferase
1556989_at	5e-07	6.39e-08	5.64679	7.71657	1.22456
205536_at	5.65e-09	4.31e-10	6.61204	12.5567	1.22441	VAV2	vav guanine nucleotide exchange factor 2
219201_s_at	3.66e-05	7.44e-06	4.61742	3.15435	1.22409	TWSG1	twisted gastrulation BMP signaling modulator 1
1555677_s_at	0.000433	0.000114	3.94745	0.572515	1.22353	SMC1A	structural maintenance of chromosomes 1A
240216_at	1.34e-13	2.03e-15	8.71452	24.5123	1.22342
215193_x_at	5.27e-05	1.12e-05	4.52238	2.76842	1.22314	LOC101060835///LOC100996809///HLA-DRB4///HLA-DRB3///HLA-DRB1///HLA-DQB1	HLA class II histocompatibility antigen, DQ beta 1 chain-like///HLA class II histocompatibility antigen, DRB1-10 beta chain-like///major histocompatibility complex, class II, DR beta 4///major histocompatibility complex, class II, DR beta 3///major histocompatibility complex, class II, DR beta 1///major histocompatibility complex, class II, DQ beta 1
1559953_at	0.000179	4.29e-05	4.19617	1.49263	1.22298	DDX42	DEAD-box helicase 42
1570486_at	7.81e-06	1.35e-06	5.00355	4.78589	1.22266	SOX6	SRY-box 6
224468_s_at	7.28e-05	1.59e-05	4.4379	2.43069	1.22241	SNORD88C///C19orf48	small nucleolar RNA, C/D box 88C///chromosome 19 open reading frame 48
206332_s_at	5.75e-10	3.29e-11	7.07774	15.0567	1.22238	IFI16	interferon gamma inducible protein 16
232311_at	1.8e-09	1.18e-10	6.84828	13.8126	1.22224	B2M	beta-2-microglobulin
1552929_at	0.00092	0.000264	3.72355	-0.215409	1.22204	GRK7	G protein-coupled receptor kinase 7
1561923_a_at	0.000271	6.8e-05	4.08007	1.05736	1.22197	SF3B6	splicing factor 3b subunit 6
212687_at	4.68e-10	2.62e-11	7.11785	15.2765	1.22196	LIMS4///LIMS3///LIMS1	LIM zinc finger domain containing 4///LIM zinc finger domain containing 3///LIM zinc finger domain containing 1
241885_at	1.57e-06	2.28e-07	5.38512	6.4937	1.22169
243027_at	1.21e-06	1.71e-07	5.44463	6.76819	1.22131	IGSF5	immunoglobulin superfamily member 5
201431_s_at	1.8e-13	2.87e-15	8.65852	24.1745	1.22108	DPYSL3	dihydropyrimidinase like 3
240141_at	1.29e-07	1.42e-08	5.94672	9.16711	1.2208
213226_at	2.27e-08	2.06e-09	6.3198	11.04	1.2207	CCNA2	cyclin A2
237304_at	5.64e-06	9.41e-07	5.08215	5.1301	1.22024	SYCE2	synaptonemal complex central element protein 2
214393_at	2.26e-06	3.43e-07	5.29903	6.10041	1.22014	RND2	Rho family GTPase 2
212384_at	4.95e-12	1.47e-13	8.01023	20.3311	1.22007	ATP6V1G2-DDX39B///SNORD84///DDX39B	ATP6V1G2-DDX39B readthrough (NMD candidate)///small nucleolar RNA, C/D box 84///DEAD-box helicase 39B
215542_at	0.000114	2.62e-05	4.31801	1.96015	1.21998
225308_s_at	1.26e-12	2.99e-14	8.27489	21.8846	1.2192	TANC1	tetratricopeptide repeat, ankyrin repeat and coiled-coil containing 1
221195_at	2.24e-06	3.38e-07	5.30159	6.11202	1.219	RNFT1	ring finger protein, transmembrane 1
233700_at	0.00105	0.000305	3.684	-0.350501	1.2184	PPP1R12B	protein phosphatase 1 regulatory subunit 12B
222957_at	6.82e-05	1.48e-05	4.45522	2.49951	1.21838	NEU4	neuraminidase 4
211027_s_at	8.67e-13	1.93e-14	8.3469	22.3111	1.21838	IKBKB	inhibitor of kappa light polypeptide gene enhancer in B-cells, kinase beta
236882_at	3.37e-08	3.2e-09	6.2358	10.6119	1.21773
1561596_at	0.000123	2.84e-05	4.29751	1.88074	1.21767
238790_at	3.3e-07	4.02e-08	5.74062	8.16491	1.21757	LOC374443	C-type lectin domain family 2 member D pseudogene
227926_s_at	1.16e-08	9.73e-10	6.46055	11.7652	1.21747	NBPF20	neuroblastoma breakpoint family member 20
1566970_at	8.46e-06	1.47e-06	4.98382	4.7001	1.21729
226707_at	6.69e-09	5.24e-10	6.57565	12.3655	1.21711	NAPRT	nicotinate phosphoribosyltransferase
222670_s_at	7.12e-09	5.62e-10	6.56292	12.2988	1.21703	MAFB	MAF bZIP transcription factor B
1559528_at	0.000933	0.000268	3.71912	-0.230589	1.21695	LOC100129917	uncharacterized LOC100129917
238964_at	4.61e-13	8.96e-15	8.4731	23.0624	1.21666	FIGN	fidgetin, microtubule severing factor
240594_at	1.19e-13	1.74e-15	8.7392	24.6614	1.21664
221526_x_at	7.34e-13	1.58e-14	8.37979	22.5064	1.21626	PARD3	par-3 family cell polarity regulator
206288_at	4.08e-07	5.09e-08	5.69279	7.93573	1.21613	PGGT1B	protein geranylgeranyltransferase type I subunit beta
231956_at	2.62e-13	4.59e-15	8.58219	23.7155	1.21611	RNF213	ring finger protein 213
1559005_s_at	7.43e-08	7.73e-09	6.06597	9.7577	1.21602	CNTLN	centlein
203868_s_at	0.000245	6.07e-05	4.10885	1.16432	1.21599	VCAM1	vascular cell adhesion molecule 1
205425_at	1.14e-09	7.05e-11	6.94154	14.3154	1.21587	HIP1	huntingtin interacting protein 1
215369_at	7.64e-05	1.68e-05	4.42528	2.38067	1.21584
220348_at	0.000161	3.82e-05	4.22484	1.60168	1.21581	KLHL29	kelch like family member 29
224955_at	2.45e-17	5.68e-20	10.3626	34.7721	1.21544	TEAD1	TEA domain transcription factor 1
223842_s_at	1.86e-11	6.76e-13	7.75269	18.8419	1.21499	SCARA3	scavenger receptor class A member 3
239042_at	2.65e-11	1.02e-12	7.68234	18.4392	1.21496	TSR1	TSR1, ribosome maturation factor
201009_s_at	6.25e-11	2.7e-12	7.51552	17.4916	1.21491	TXNIP	thioredoxin interacting protein
244022_at	9.06e-12	2.98e-13	7.89136	19.6409	1.21434
222433_at	3.66e-14	4.34e-16	8.963	26.0212	1.21359	ENAH	enabled homolog (Drosophila)
227452_at	8.75e-12	2.86e-13	7.89821	19.6805	1.21342	LINC00673///LINC00511	long intergenic non-protein coding RNA 673///long intergenic non-protein coding RNA 511
201147_s_at	1.27e-12	3.02e-14	8.27314	21.8742	1.2132	TIMP3	TIMP metallopeptidase inhibitor 3
232281_at	7.93e-10	4.72e-11	7.0134	14.7055	1.21278	LINC00662	long intergenic non-protein coding RNA 662
206082_at	0.000251	6.24e-05	4.10158	1.13724	1.21236	HCP5	HLA complex P5 (non-protein coding)
213729_at	4.25e-18	6.53e-21	10.6936	36.89	1.21194	PRPF40A	pre-mRNA processing factor 40 homolog A
243236_at	6.1e-07	7.99e-08	5.60149	7.50196	1.21193
1562495_at	2.47e-05	4.81e-06	4.71814	3.57023	1.2119	ANKFY1	ankyrin repeat and FYVE domain containing 1
239879_at	2.02e-05	3.86e-06	4.76834	3.78006	1.21096	LINC01114	long intergenic non-protein coding RNA 1114
227016_at	0.000505	0.000135	3.90206	0.409661	1.21072	ERICH1	glutamate rich 1
209621_s_at	2.24e-06	3.39e-07	5.30118	6.11016	1.21068	PDLIM3	PDZ and LIM domain 3
210180_s_at	2.52e-08	2.3e-09	6.2982	10.9296	1.21052	TRA2B	transformer 2 beta homolog (Drosophila)
243667_at	3.41e-12	9.54e-14	8.08225	20.7516	1.2105
201743_at	0.000182	4.38e-05	4.19067	1.47177	1.21046	CD14	CD14 molecule
234497_s_at	0.00134	0.000401	3.60838	-0.60542	1.21009
203215_s_at	3.05e-05	6.08e-06	4.66423	3.34677	1.21002	MYO6	myosin VI
214564_s_at	3.02e-08	2.82e-09	6.25976	10.7337	1.20932	PCDHGC3	protocadherin gamma subfamily C, 3
225258_at	0.000129	3e-05	4.28459	1.83084	1.20912	FBLIM1	filamin binding LIM protein 1
1561073_at	3.17e-10	1.69e-11	7.19527	15.7027	1.20897
211012_s_at	0.000154	3.63e-05	4.23766	1.6506	1.20853	PML	promyelocytic leukemia
235368_at	4.11e-07	5.13e-08	5.6913	7.92863	1.20812	ADAMTS5	ADAM metallopeptidase with thrombospondin type 1 motif 5
230599_at	6.82e-12	2.14e-13	7.94682	19.9623	1.20802
1553186_x_at	3.44e-09	2.45e-10	6.71535	13.1027	1.2076	RASEF	RAS and EF-hand domain containing
230635_at	0.000551	0.000149	3.87683	0.319794	1.20753	TUG1	taurine up-regulated 1 (non-protein coding)
229865_at	8.25e-07	1.12e-07	5.53296	7.17958	1.20746	LOC101928615///FNDC3B	uncharacterized LOC101928615///fibronectin type III domain containing 3B
237885_at	2.39e-07	2.81e-08	5.81238	8.51111	1.2072	SOX21-AS1	SOX21 antisense RNA 1 (head to head)
218991_at	5.47e-11	2.31e-12	7.54236	17.6433	1.20682	HEATR6	HEAT repeat containing 6
244772_at	4.55e-07	5.75e-08	5.66829	7.81887	1.20673
205302_at	5.45e-05	1.16e-05	4.51382	2.73394	1.2066	IGFBP1	insulin like growth factor binding protein 1
1568941_a_at	0.000214	5.23e-05	4.14653	1.3053	1.20631	HNRNPC	heterogeneous nuclear ribonucleoprotein C (C1/C2)
213877_x_at	2.02e-08	1.8e-09	6.34491	11.1686	1.20619	TCEB2	transcription elongation factor B subunit 2
201726_at	8.56e-13	1.9e-14	8.34971	22.3277	1.20618	ELAVL1	ELAV like RNA binding protein 1
211221_at	6.02e-09	4.64e-10	6.5983	12.4845	1.20609	TADA3	transcriptional adaptor 3
235609_at	8e-08	8.38e-09	6.0503	9.67966	1.20584	BRIP1	BRCA1 interacting protein C-terminal helicase 1
220157_x_at	5.73e-05	1.22e-05	4.50061	2.6809	1.20532	PLEKHA8P1	pleckstrin homology domain containing A8 pseudogene 1
1567628_at	2.79e-05	5.51e-06	4.68688	3.44041	1.20504	CD74	CD74 molecule
200921_s_at	7.63e-16	3.74e-18	9.71426	30.6717	1.20501	BTG1	BTG anti-proliferation factor 1
217599_s_at	2.19e-06	3.3e-07	5.30692	6.13625	1.20452	MDFIC	MyoD family inhibitor domain containing
212938_at	1.27e-08	1.07e-09	6.44301	11.6743	1.20427	COL6A1	collagen type VI alpha 1 chain
225864_at	1.42e-06	2.04e-07	5.40761	6.5972	1.20397	FAM84B	family with sequence similarity 84 member B
210663_s_at	0.000162	3.86e-05	4.22246	1.59257	1.20354	KYNU	kynureninase
1558588_at	5.57e-09	4.24e-10	6.61499	12.5722	1.20338	LOC100996741///LINC00869	uncharacterized LOC100996741///long intergenic non-protein coding RNA 869
1565810_at	0.000173	4.13e-05	4.2055	1.52805	1.20325
205024_s_at	2.38e-06	3.62e-07	5.28713	6.04639	1.20292	RAD51	RAD51 recombinase
239188_at	3.93e-10	2.15e-11	7.15277	15.4684	1.20259	PPP2R3C	protein phosphatase 2 regulatory subunit B''gamma
208890_s_at	8.08e-11	3.62e-12	7.46475	17.2052	1.20129	PLXNB2	plexin B2
216653_at	0.000347	8.9e-05	4.011	0.803181	1.20129	DR1	down-regulator of transcription 1
207353_s_at	9.1e-05	2.04e-05	4.3786	2.19666	1.20095	HMX1	H6 family homeobox 1
1554873_at	7.05e-11	3.09e-12	7.49216	17.3597	1.20091	CSPP1	centrosome and spindle pole associated protein 1
230000_at	1.97e-11	7.21e-13	7.74169	18.7788	1.20074	RNF213	ring finger protein 213
229689_s_at	2.45e-13	4.22e-15	8.59579	23.7972	1.2007
227514_at	8.95e-10	5.41e-11	6.98896	14.5726	1.20052	ITPRIPL2	inositol 1,4,5-trisphosphate receptor interacting protein like 2
241047_at	3.66e-07	4.53e-08	5.71666	8.04992	1.2003	CASC15	cancer susceptibility candidate 15 (non-protein coding)
1557275_a_at	2.91e-05	5.78e-06	4.67609	3.39573	1.20019	TLCD2	TLC domain containing 2
209280_at	1.74e-05	3.26e-06	4.80696	3.94267	1.20008	MRC2	mannose receptor C type 2
201867_s_at	3.13e-08	2.94e-09	6.25182	10.6933	1.19924	TBL1X	transducin (beta)-like 1X-linked
224152_s_at	0.000217	5.32e-05	4.14222	1.2891	1.1988	PBRM1	polybromo 1
219493_at	1.3e-06	1.86e-07	5.42766	6.68968	1.19868	SHCBP1	SHC binding and spindle associated 1
231838_at	4.16e-08	4.05e-09	6.19062	10.3832	1.19863	PABPC1L	poly(A) binding protein cytoplasmic 1 like
221408_x_at	9.68e-06	1.71e-06	4.95101	4.55804	1.19824	PCDHB12	protocadherin beta 12
211833_s_at	2.46e-06	3.75e-07	5.27961	6.01231	1.19759	BAX	BCL2 associated X, apoptosis regulator
222879_s_at	2.25e-07	2.63e-08	5.82515	8.57304	1.19739	POLH	DNA polymerase eta
203381_s_at	3.89e-07	4.83e-08	5.70351	7.98699	1.19712	APOE	apolipoprotein E
205253_at	0.000205	4.98e-05	4.1584	1.34991	1.19701	PBX1	PBX homeobox 1
232133_at	7.6e-05	1.67e-05	4.42656	2.38572	1.1966	ADAMTS10	ADAM metallopeptidase with thrombospondin type 1 motif 10
223254_s_at	6.1e-07	7.98e-08	5.6016	7.5025	1.19654	G2E3	G2/M-phase specific E3 ubiquitin protein ligase
200771_at	1.08e-07	1.18e-08	5.98427	9.35224	1.19606	LAMC1	laminin subunit gamma 1
234532_at	6.39e-09	4.97e-10	6.58546	12.417	1.19522
222487_s_at	2.71e-13	4.77e-15	8.57591	23.6778	1.19514	RPS27L	ribosomal protein S27 like
241696_at	1.84e-07	2.12e-08	5.86833	8.78313	1.19503	CNTLN	centlein
202878_s_at	1.82e-05	3.42e-06	4.79554	3.89448	1.19496	CD93	CD93 molecule
214244_s_at	1.39e-08	1.19e-09	6.42292	11.5704	1.1949	ATP6V0E1	ATPase H+ transporting V0 subunit e1
210041_s_at	9.93e-11	4.58e-12	7.42395	16.9759	1.1949	PGM3	phosphoglucomutase 3
1555166_a_at	7.66e-06	1.32e-06	5.00818	4.80607	1.19485	ZNF396	zinc finger protein 396
218902_at	1e-10	4.63e-12	7.42201	16.965	1.19461	NOTCH1	notch 1
1562957_at	6.67e-11	2.9e-12	7.50317	17.4219	1.19457
213861_s_at	7.83e-07	1.05e-07	5.54459	7.23411	1.19454	METTL21B	methyltransferase like 21B
1552622_s_at	4.32e-11	1.77e-12	7.58812	17.9027	1.19448	UPK3BL///POLR2J3///LOC441259///POLR2J2///POLR2J	uroplakin 3B-like///RNA polymerase II subunit J3///PMS1 homolog 2, mismatch repair system component pseudogene///RNA polymerase II subunit J2///RNA polymerase II subunit J
218986_s_at	3.46e-10	1.87e-11	7.17751	15.6047	1.19444	DDX60	DEXD/H-box helicase 60
1558017_s_at	4.91e-08	4.87e-09	6.15531	10.2052	1.19437	PAWR	pro-apoptotic WT1 regulator
223303_at	7.99e-06	1.38e-06	4.99786	4.76113	1.19417	FERMT3	fermitin family member 3
204051_s_at	6.94e-05	1.51e-05	4.45048	2.48063	1.19407	SFRP4	secreted frizzled related protein 4
226543_at	2.1e-12	5.47e-14	8.17494	21.2952	1.19406	EEF1E1-BLOC1S5///BLOC1S5	EEF1E1-BLOC1S5 readthrough (NMD candidate)///biogenesis of lysosomal organelles complex 1 subunit 5
204949_at	5.8e-06	9.7e-07	5.07556	5.10111	1.19365	ICAM3	intercellular adhesion molecule 3
1556834_at	0.00107	0.000311	3.67849	-0.36923	1.19301	DSG2-AS1	DSG2 antisense RNA 1
209464_at	4.42e-05	9.18e-06	4.56846	2.95472	1.19301	AURKB	aurora kinase B
239741_at	1.87e-12	4.77e-14	8.19748	21.4279	1.19299	PYGO1	pygopus family PHD finger 1
206826_at	7e-09	5.51e-10	6.56644	12.3173	1.19297	PMP2	peripheral myelin protein 2
224906_at	1.17e-11	3.99e-13	7.84193	19.3553	1.19294	ANO6	anoctamin 6
204989_s_at	8.53e-05	1.9e-05	4.39603	2.26518	1.19277	ITGB4	integrin subunit beta 4
233626_at	0.000443	0.000117	3.94042	0.547184	1.19253
232901_at	5.42e-05	1.15e-05	4.51499	2.73866	1.19204	RARS2	arginyl-tRNA synthetase 2, mitochondrial
209381_x_at	1.78e-07	2.04e-08	5.87611	8.82107	1.19185	SF3A2	splicing factor 3a subunit 2
223307_at	6.93e-10	4.07e-11	7.03993	14.8501	1.18993	CDCA3	cell division cycle associated 3
1570165_at	3.28e-09	2.32e-10	6.72522	13.1552	1.18962
231152_at	1.52e-06	2.2e-07	5.3919	6.52484	1.1891	INO80D	INO80 complex subunit D
211241_at	3.96e-05	8.1e-06	4.5975	3.07296	1.18903	ANXA2P3	annexin A2 pseudogene 3
207565_s_at	4.34e-10	2.41e-11	7.13274	15.3582	1.189	MR1	major histocompatibility complex, class I-related
226134_s_at	1.79e-14	1.86e-16	9.09859	26.8511	1.18843	MSI2	musashi RNA binding protein 2
211839_s_at	1.53e-05	2.82e-06	4.839	4.07836	1.18821	CSF1	colony stimulating factor 1
206499_s_at	1.78e-15	1.09e-17	9.54705	29.6262	1.18817	RCC1	regulator of chromosome condensation 1
215185_at	0.000657	0.000181	3.82477	0.135987	1.18792	LINC00963	long intergenic non-protein coding RNA 963
205604_at	6.85e-07	9.08e-08	5.5752	7.37796	1.18732	HOXD9	homeobox D9
233573_s_at	1.49e-07	1.67e-08	5.9148	9.01036	1.1873	WDR6	WD repeat domain 6
243054_at	4.56e-06	7.44e-07	5.13315	5.3556	1.18729
223407_at	3.75e-13	7.05e-15	8.51221	23.2961	1.18725	ENKD1	enkurin domain containing 1
242824_at	4.41e-08	4.32e-09	6.17839	10.3215	1.18701
208937_s_at	5.4e-06	8.98e-07	5.0925	5.17574	1.18699	ID1	inhibitor of DNA binding 1, HLH protein
231861_at	1.69e-14	1.74e-16	9.10867	26.913	1.18693	LRP10	LDL receptor related protein 10
202649_x_at	2.97e-15	2.04e-17	9.44871	29.0139	1.18657	RPS19	ribosomal protein S19
224751_at	1.24e-14	1.17e-16	9.17205	27.3026	1.18622	LOC101930655///C7orf73	uncharacterized LOC101930655///chromosome 7 open reading frame 73
244480_at	9.4e-08	1e-08	6.01509	9.5048	1.18595
232204_at	2.82e-06	4.38e-07	5.24709	5.86531	1.18595	EBF1	early B-cell factor 1
206102_at	7.3e-07	9.74e-08	5.56092	7.31079	1.18565	GINS1	GINS complex subunit 1
207657_x_at	4.91e-16	2.23e-18	9.79504	31.1786	1.18538	TNPO1	transportin 1
223146_at	2.51e-06	3.84e-07	5.2749	5.99096	1.18533	SFT2D3///WDR33	SFT2 domain containing 3///WD repeat domain 33
234984_at	7.97e-10	4.75e-11	7.01232	14.6996	1.18533	NEDD1	neural precursor cell expressed, developmentally down-regulated 1
211121_s_at	8.65e-06	1.51e-06	4.97865	4.67767	1.18523	DOK1	docking protein 1
236670_s_at	0.00016	3.8e-05	4.22604	1.60624	1.18507
225265_at	1.76e-07	2.01e-08	5.87839	8.83221	1.18497	RBMS1	RNA binding motif single stranded interacting protein 1
204121_at	4.36e-08	4.27e-09	6.18066	10.3329	1.18494	GADD45G	growth arrest and DNA damage inducible gamma
203281_s_at	6.43e-07	8.47e-08	5.58944	7.44508	1.18487	MIR5193///UBA7	microRNA 5193///ubiquitin like modifier activating enzyme 7
228401_at	1e-11	3.36e-13	7.87112	19.5238	1.18472	ATAD2	ATPase family, AAA domain containing 2
200897_s_at	2.78e-11	1.07e-12	7.6739	18.391	1.18468	PALLD	palladin, cytoskeletal associated protein
1560599_a_at	8.92e-06	1.56e-06	4.9708	4.64365	1.18454	CEP89	centrosomal protein 89
230036_at	5.58e-08	5.62e-09	6.12777	10.0668	1.18448	SAMD9L	sterile alpha motif domain containing 9 like
1562142_at	1.34e-05	2.45e-06	4.87121	4.21544	1.18411	SKIV2L2	Ski2 like RNA helicase 2
203653_s_at	1.49e-11	5.25e-13	7.79539	19.0872	1.18398	COIL	coilin
202975_s_at	7.22e-12	2.28e-13	7.93607	19.8999	1.18371	RHOBTB3	Rho related BTB domain containing 3
227260_at	1.19e-09	7.43e-11	6.93193	14.2634	1.18347
236409_at	2.08e-07	2.41e-08	5.84238	8.65674	1.18344
222834_s_at	8.55e-10	5.13e-11	6.9985	14.6244	1.18335	GNG12	G protein subunit gamma 12
231001_at	1.79e-07	2.05e-08	5.87472	8.81431	1.18304	FIBIN	fin bud initiation factor homolog (zebrafish)
1556781_at	0.000633	0.000174	3.83586	0.174981	1.18296
210905_x_at	0.000282	7.09e-05	4.06946	1.01807	1.18265	POU5F1P4	POU class 5 homeobox 1 pseudogene 4
207115_x_at	1.24e-11	4.25e-13	7.83119	19.2933	1.18188	MBTD1	mbt domain containing 1
218728_s_at	7.58e-11	3.36e-12	7.47746	17.2768	1.18174	CNIH4	cornichon family AMPA receptor auxiliary protein 4
1562457_at	0.000368	9.51e-05	3.99386	0.740656	1.18164	NCKAP5L	NCK associated protein 5 like
203422_at	2.07e-13	3.42e-15	8.62989	24.0021	1.18158	POLD1	DAN polymerase delta 1, catalytic subunit
206173_x_at	5.56e-06	9.28e-07	5.08534	5.14419	1.1814	GABPB1	GA binding protein transcription factor beta subunit 1
215316_at	5e-12	1.49e-13	8.0083	20.3198	1.1813
1559565_x_at	1.07e-05	1.9e-06	4.92735	4.45603	1.18107
205085_at	0.000136	3.16e-05	4.27147	1.78028	1.18067	ORC1	origin recognition complex subunit 1
203750_s_at	1.94e-09	1.29e-10	6.83284	13.7298	1.18065	RARA	retinoic acid receptor alpha
237733_at	0.000232	5.72e-05	4.12394	1.22066	1.18017
225233_at	2.1e-07	2.44e-08	5.83994	8.64489	1.18008	MSI2	musashi RNA binding protein 2
242918_at	4.33e-07	5.44e-08	5.67941	7.87186	1.17984	NASP	nuclear autoantigenic sperm protein
1552703_s_at	5.36e-05	1.14e-05	4.51781	2.75003	1.17968	CARD16///CASP1	caspase recruitment domain family member 16///caspase 1
214149_s_at	8.26e-14	1.14e-15	8.80843	25.0807	1.17964	ATP6V0E1	ATPase H+ transporting V0 subunit e1
206500_s_at	0.00069	0.000191	3.81007	0.084473	1.17909	MIS18BP1	MIS18 binding protein 1
220444_at	8.83e-05	1.97e-05	4.38676	2.22872	1.1787	ZNF557	zinc finger protein 557
1554279_a_at	1.39e-05	2.54e-06	4.863	4.18043	1.17857	TRMT2B	tRNA methyltransferase 2 homolog B
241913_at	2.03e-10	1.03e-11	7.28258	16.1863	1.17766
204150_at	2.31e-06	3.51e-07	5.29408	6.07791	1.17746	STAB1	stabilin 1
1562991_at	0.000984	0.000284	3.70291	-0.286051	1.17741	ZNF292	zinc finger protein 292
221016_s_at	5.31e-11	2.23e-12	7.54813	17.676	1.17736	TCF7L1	transcription factor 7 like 1
201368_at	5.44e-09	4.13e-10	6.61952	12.596	1.17735	ZFP36L2	ZFP36 ring finger protein like 2
238304_at	1.5e-06	2.16e-07	5.39617	6.54451	1.1773
212849_at	5.34e-05	1.13e-05	4.51927	2.75589	1.17715	AXIN1	axin 1
214660_at	4.26e-05	8.79e-06	4.57857	2.99581	1.17715	ITGA1	integrin subunit alpha 1
209264_s_at	1.86e-08	1.64e-09	6.36199	11.2563	1.17713	TSPAN4	tetraspanin 4
241869_at	4.56e-08	4.48e-09	6.17113	10.2849	1.17703	APOL6	apolipoprotein L6
1555736_a_at	4.07e-11	1.66e-12	7.59865	17.9625	1.1766	AGTRAP	angiotensin II receptor associated protein
239661_at	3.97e-08	3.84e-09	6.20102	10.4358	1.17651
232145_at	1.06e-13	1.52e-15	8.76171	24.7977	1.1765	C2orf68	chromosome 2 open reading frame 68
225237_s_at	1.14e-12	2.66e-14	8.29406	21.998	1.17647	MSI2	musashi RNA binding protein 2
1558920_at	0.000226	5.56e-05	4.13103	1.24719	1.17599	SLC8A1-AS1	SLC8A1 antisense RNA 1
210757_x_at	4.42e-10	2.46e-11	7.12942	15.34	1.17532	LOC101926921///DAB2	uncharacterized LOC101926921///DAB2, clathrin adaptor protein
222238_s_at	5.07e-07	6.5e-08	5.64358	7.70133	1.17447	POLM	DNA polymerase mu
224833_at	2.23e-09	1.5e-10	6.80485	13.5798	1.17433	ETS1	ETS proto-oncogene 1, transcription factor
221829_s_at	1.92e-15	1.19e-17	9.53295	29.5382	1.17424	TNPO1	transportin 1
1559617_at	0.000132	3.08e-05	4.27833	1.80669	1.17422	LOC101927206	uncharacterized LOC101927206
243963_at	1.2e-07	1.31e-08	5.9625	9.24484	1.17415
58780_s_at	1.34e-14	1.28e-16	9.15777	27.2147	1.17414	ARHGEF40	Rho guanine nucleotide exchange factor 40
219390_at	1.45e-13	2.25e-15	8.69834	24.4146	1.17364	FKBP14	FK506 binding protein 14
1560259_at	2.74e-07	3.27e-08	5.78204	8.3644	1.17336
214212_x_at	4.23e-11	1.73e-12	7.59173	17.9232	1.17331	FERMT2	fermitin family member 2
214768_x_at	0.000552	0.000149	3.87626	0.317778	1.17304	IGKC	immunoglobulin kappa constant
231079_at	4.53e-06	7.38e-07	5.13499	5.36379	1.17273	NANOG	Nanog homeobox
202761_s_at	4.32e-15	3.25e-17	9.375	28.5563	1.17245	SYNE2	spectrin repeat containing nuclear envelope protein 2
212709_at	8.95e-18	1.67e-20	10.55	35.9695	1.17171	NUP160	nucleoporin 160
221210_s_at	8.25e-09	6.63e-10	6.53209	12.1376	1.17158	NPL	N-acetylneuraminate pyruvate lyase
1554793_at	6.13e-09	4.74e-10	6.59416	12.4627	1.1713	UBE3C	ubiquitin protein ligase E3C
241590_at	0.000356	9.16e-05	4.00369	0.776485	1.17091
223044_at	6.73e-07	8.91e-08	5.57908	7.39626	1.17082	SLC40A1	solute carrier family 40 member 1
201150_s_at	3.21e-09	2.26e-10	6.73017	13.1815	1.17079	TIMP3	TIMP metallopeptidase inhibitor 3
225240_s_at	5.07e-16	2.33e-18	9.78836	31.1366	1.17031	MSI2	musashi RNA binding protein 2
208167_s_at	4.79e-06	7.86e-07	5.1213	5.30305	1.17025	MMP16	matrix metallopeptidase 16
242436_at	4.06e-05	8.35e-06	4.5904	3.044	1.17025
213007_at	3.1e-07	3.75e-08	5.75459	8.23206	1.17006	FANCI	Fanconi anemia complementation group I
213399_x_at	1.33e-13	2.02e-15	8.71547	24.5181	1.16973	RPN2	ribophorin II
227197_at	2.88e-11	1.12e-12	7.66714	18.3524	1.16944	ARHGEF26	Rho guanine nucleotide exchange factor 26
218248_at	9.08e-11	4.14e-12	7.44168	17.0755	1.16911	FAM111A	family with sequence similarity 111 member A
233771_at	4.56e-06	7.43e-07	5.13335	5.35649	1.16897
211435_at	1.2e-09	7.52e-11	6.92991	14.2526	1.1688
1555125_at	4.53e-13	8.77e-15	8.47655	23.083	1.16811	PAXBP1	PAX3 and PAX7 binding protein 1
232414_at	6.33e-05	1.36e-05	4.4749	2.57796	1.168	HEATR1	HEAT repeat containing 1
208983_s_at	0.00107	0.000312	3.67724	-0.373494	1.16797	PECAM1	platelet and endothelial cell adhesion molecule 1
203472_s_at	2.15e-05	4.13e-06	4.75285	3.71515	1.16785	SLCO2B1	solute carrier organic anion transporter family member 2B1
204221_x_at	0.00019	4.59e-05	4.17929	1.42871	1.16779	GLIPR1	GLI pathogenesis related 1
201148_s_at	1.57e-12	3.88e-14	8.23199	21.6312	1.16754	TIMP3	TIMP metallopeptidase inhibitor 3
1559949_at	6.88e-08	7.08e-09	6.08301	9.84272	1.16754
243211_at	3.84e-05	7.84e-06	4.60517	3.10425	1.16753
1561460_at	0.000381	9.88e-05	3.98404	0.704949	1.16716	LOC101928185	uncharacterized LOC101928185
236733_at	4.21e-07	5.27e-08	5.68574	7.90205	1.16703
202149_at	2.97e-08	2.77e-09	6.26293	10.7498	1.16699	NEDD9	neural precursor cell expressed, developmentally down-regulated 9
225701_at	3.33e-05	6.69e-06	4.64215	3.25582	1.16682	AKNA	AT-hook transcription factor
236249_at	3.97e-09	2.89e-10	6.68566	12.9453	1.16646	IKBIP	IKBKB interacting protein
201163_s_at	3.56e-12	1.01e-13	8.07345	20.7001	1.16642	IGFBP7	insulin like growth factor binding protein 7
1552516_a_at	6.53e-06	1.1e-06	5.04741	4.97747	1.16614	HIPK1	homeodomain interacting protein kinase 1
223639_s_at	2.55e-10	1.33e-11	7.23832	15.9407	1.1658	ZNRD1	zinc ribbon domain containing 1
228315_at	2.05e-08	1.83e-09	6.34137	11.1505	1.16565	ZMAT3	zinc finger matrin-type 3
240947_at	0.000693	0.000192	3.80901	0.080735	1.16544	ANO6	anoctamin 6
239417_x_at	1.03e-05	1.83e-06	4.93588	4.49277	1.16517	C6orf52	chromosome 6 open reading frame 52
205139_s_at	6.93e-08	7.14e-09	6.08141	9.83474	1.1645	UST	uronyl 2-sulfotransferase
204695_at	0.000665	0.000183	3.82151	0.124539	1.16443	CDC25A	cell division cycle 25A
202350_s_at	1.3e-05	2.37e-06	4.87875	4.24762	1.16427	LOC100506558///MATN2	uncharacterized LOC100506558///matrilin 2
239422_at	2.47e-09	1.68e-10	6.78443	13.4706	1.16404	GPC2	glypican 2
227223_at	3.97e-09	2.88e-10	6.68594	12.9468	1.16367	RBM39	RNA binding motif protein 39
242025_at	1.57e-08	1.36e-09	6.39794	11.4414	1.16325
220326_s_at	1.3e-13	1.94e-15	8.72165	24.5554	1.16319	ARHGEF40	Rho guanine nucleotide exchange factor 40
244027_at	0.00042	0.00011	3.95597	0.603256	1.16301
211048_s_at	8.82e-11	4e-12	7.44759	17.1087	1.1626	PDIA4	protein disulfide isomerase family A member 4
214879_x_at	1.28e-14	1.22e-16	9.1652	27.2604	1.16256	USF2	upstream transcription factor 2, c-fos interacting
209682_at	1.36e-13	2.09e-15	8.71017	24.486	1.16233	CBLB	Cbl proto-oncogene B
201452_at	0.000132	3.07e-05	4.27849	1.80731	1.16203	RHEB	Ras homolog enriched in brain
225707_at	5.86e-14	7.55e-16	8.87413	25.4797	1.16169	ARL6IP6	ADP ribosylation factor like GTPase 6 interacting protein 6
1555875_at	2.87e-11	1.11e-12	7.66738	18.3538	1.16137	SRGAP1	SLIT-ROBO Rho GTPase activating protein 1
1560168_at	0.00141	0.000426	3.59134	-0.662218	1.16112	LINC01330	long intergenic non-protein coding RNA 1330
212759_s_at	4.25e-07	5.33e-08	5.68366	7.89211	1.16071	TCF7L2	transcription factor 7 like 2
239937_at	1.43e-11	4.99e-13	7.80415	19.1376	1.16032	ZNF207	zinc finger protein 207
1555920_at	2.6e-11	1e-12	7.68591	18.4596	1.16013	CBX3	chromobox 3
1559521_at	1.06e-07	1.15e-08	5.98796	9.37051	1.15987
209376_x_at	1.31e-13	1.97e-15	8.71947	24.5422	1.15944	SCAF11	SR-related CTD associated factor 11
214235_at	4.04e-06	6.49e-07	5.16266	5.48682	1.1592	CYP3A5	cytochrome P450 family 3 subfamily A member 5
211529_x_at	1.99e-07	2.29e-08	5.85248	8.70589	1.15916	HLA-G	major histocompatibility complex, class I, G
234103_at	0.000133	3.1e-05	4.27654	1.79981	1.15896	KCNT2	potassium sodium-activated channel subfamily T member 2
201843_s_at	0.000315	8.01e-05	4.03817	0.902719	1.15893	EFEMP1	EGF containing fibulin like extracellular matrix protein 1
229127_at	3.77e-12	1.08e-13	8.06202	20.6333	1.15872	JAM2	junctional adhesion molecule 2
222922_at	0.000988	0.000286	3.70166	-0.290324	1.15832	KCNE3	potassium voltage-gated channel subfamily E regulatory subunit 3
227406_at	2.76e-12	7.52e-14	8.12197	20.9842	1.15806	GABPB1-AS1	GABPB1 antisense RNA 1
1555409_a_at	4.92e-06	8.11e-07	5.11456	5.2732	1.15787	BAGE2///BAGE3///BAGE5///KMT2C	B melanoma antigen family member 2///B melanoma antigen family member 3///B melanoma antigen family member 5///lysine methyltransferase 2C
219927_at	0.000364	9.4e-05	3.99691	0.751784	1.15785	FCF1	FCF1 rRNA-processing protein
209669_s_at	1.58e-12	3.9e-14	8.23108	21.6259	1.15742	SERBP1	SERPINE1 mRNA binding protein 1
223693_s_at	3.66e-09	2.63e-10	6.70287	13.0365	1.15736	RADIL	Rap associating with DIL domain
211864_s_at	2.7e-05	5.31e-06	4.6954	3.47573	1.15735	MYOF	myoferlin
217010_s_at	0.000109	2.5e-05	4.32905	2.00302	1.15688	CDC25C	cell division cycle 25C
238032_at	7.12e-05	1.55e-05	4.4441	2.45528	1.15687
1557359_at	0.000732	0.000204	3.79259	0.023405	1.15683	LINC01268	long intergenic non-protein coding RNA 1268
235522_at	2.02e-06	3.02e-07	5.32554	6.221	1.15671	CLEC2D	C-type lectin domain family 2 member D
208097_s_at	6.07e-09	4.69e-10	6.59625	12.4736	1.15654	TMX1	thioredoxin related transmembrane protein 1
239692_at	1.39e-05	2.56e-06	4.86136	4.17344	1.15646
242473_at	2.04e-07	2.36e-08	5.84699	8.6792	1.15603	TRAF4	TNF receptor associated factor 4
206110_at	2.36e-05	4.57e-06	4.72975	3.61859	1.15553	HIST1H3F///HIST1H3B///HIST1H3H///HIST1H3J///HIST1H3G///HIST1H3I///HIST1H3E///HIST1H3C///HIST1H3D///HIST1H3A	histone cluster 1, H3f///histone cluster 1, H3b///histone cluster 1, H3h///histone cluster 1, H3j///histone cluster 1, H3g///histone cluster 1, H3i///histone cluster 1, H3e///histone cluster 1, H3c///histone cluster 1, H3d///histone cluster 1, H3a
241043_at	4.47e-07	5.64e-08	5.67235	7.83819	1.15551
204990_s_at	0.00014	3.27e-05	4.26297	1.7476	1.15542	ITGB4	integrin subunit beta 4
231811_at	0.000139	3.24e-05	4.26572	1.75816	1.15511	LOC100653296///LOC100288778///WASH1///LOC100134445///WASH7P///WASH5P///WASH2P///WASH3P	uncharacterized LOC100653296///WAS protein family homolog 1 pseudogene///WAS protein family homolog 1///uncharacterized LOC100134445///WAS protein family homolog 7 pseudogene///WAS protein family homolog 5 pseudogene///WAS protein family homolog 2 pseudogene///WAS protein family homolog 3 pseudogene
215537_x_at	8.68e-09	7.03e-10	6.52126	12.081	1.15477	DDAH2	dimethylarginine dimethylaminohydrolase 2
1554922_at	9.23e-05	2.07e-05	4.37487	2.18202	1.15475	ZNF678	zinc finger protein 678
233762_at	2.4e-05	4.67e-06	4.72471	3.59757	1.15465
60815_at	2.01e-09	1.34e-10	6.82592	13.6927	1.15465	POLR2J4	RNA polymerase II subunit J4, pseudogene
232273_at	1.15e-08	9.6e-10	6.46315	11.7787	1.15456
242174_at	5.19e-08	5.17e-09	6.14365	10.1465	1.15443
236851_x_at	6.35e-10	3.68e-11	7.05773	14.9473	1.15441
203061_s_at	5.59e-07	7.25e-08	5.62135	7.59589	1.15438	MDC1	mediator of DNA damage checkpoint 1
1570048_at	3.02e-07	3.64e-08	5.76054	8.26071	1.15431	DNAJC24	DnaJ heat shock protein family (Hsp40) member C24
214481_at	0.000742	0.000208	3.78839	0.008763	1.15429	HIST1H2AM	histone cluster 1, H2am
210852_s_at	3.3e-12	9.19e-14	8.08858	20.7886	1.15418	AASS	aminoadipate-semialdehyde synthase
217388_s_at	0.000315	8e-05	4.03834	0.903356	1.15413	KYNU	kynureninase
215094_at	0.000477	0.000127	3.91907	0.470521	1.15413	SPICE1	spindle and centriole associated protein 1
234074_at	8.74e-11	3.96e-12	7.4494	17.1189	1.15411
217832_at	7.79e-16	3.86e-18	9.70932	30.6407	1.15393	SYNCRIP	synaptotagmin binding cytoplasmic RNA interacting protein
220483_s_at	9e-10	5.44e-11	6.98793	14.567	1.15372	RNF19A	ring finger protein 19A, RBR E3 ubiquitin protein ligase
201469_s_at	3.54e-07	4.35e-08	5.72466	8.08824	1.15366	SHC1	SHC adaptor protein 1
203644_s_at	3.32e-07	4.04e-08	5.73927	8.15838	1.15359	MON1B	MON1 homolog B, secretory trafficking associated
203484_at	2.22e-05	4.27e-06	4.74526	3.68336	1.15332	SEC61G	Sec61 translocon gamma subunit
202533_s_at	1.79e-05	3.37e-06	4.79924	3.91012	1.15296	DHFR	dihydrofolate reductase
201202_at	9.32e-11	4.26e-12	7.43652	17.0465	1.1526	PCNA	proliferating cell nuclear antigen
226872_at	3.13e-08	2.94e-09	6.25217	10.695	1.15259	RFX2	regulatory factor X2
240277_at	1.98e-07	2.28e-08	5.85351	8.71091	1.15251
233231_at	2.13e-10	1.09e-11	7.27342	16.1354	1.15161
211972_x_at	2.8e-18	3.89e-21	10.7725	37.3969	1.15137	RPLP0	ribosomal protein lateral stalk subunit P0
232362_at	2.02e-08	1.8e-09	6.3446	11.167	1.15132	CCDC18	coiled-coil domain containing 18
205146_x_at	1.86e-11	6.74e-13	7.75296	18.8434	1.15122	APBA3	amyloid beta precursor protein binding family A member 3
209882_at	1.6e-12	3.97e-14	8.22785	21.6068	1.15122	RIT1	Ras like without CAAX 1
241347_at	2.81e-06	4.35e-07	5.24856	5.87195	1.15091	RNF213	ring finger protein 213
230916_at	7.74e-05	1.7e-05	4.42173	2.36663	1.15074	NODAL	nodal growth differentiation factor
238635_at	2.64e-13	4.64e-15	8.58031	23.7042	1.15035	TMEM267	transmembrane protein 267
1558670_at	2.13e-08	1.91e-09	6.33386	11.112	1.15034
214640_at	9.5e-05	2.14e-05	4.36698	2.15108	1.14988	UNC93A	unc-93 homolog A (C. elegans)
228214_at	1.84e-05	3.47e-06	4.79234	3.881	1.14983	SOX6	SRY-box 6
202307_s_at	1.09e-11	3.69e-13	7.85513	19.4314	1.1494	TAP1	transporter 1, ATP binding cassette subfamily B member
225765_at	8.53e-15	7.59e-17	9.24088	27.7268	1.14939	TNPO1	transportin 1
201179_s_at	5.67e-12	1.72e-13	7.98337	20.1747	1.14938	GNAI3	G protein subunit alpha i3
206890_at	1.41e-07	1.57e-08	5.92746	9.07244	1.14937	IL12RB1	interleukin 12 receptor subunit beta 1
215526_at	0.000283	7.11e-05	4.06876	1.01548	1.14935
232236_at	0.00127	0.000377	3.6253	-0.548787	1.14931
210150_s_at	4.64e-10	2.6e-11	7.11964	15.2863	1.14865	LAMA5	laminin subunit alpha 5
201670_s_at	7.47e-13	1.61e-14	8.37646	22.4867	1.14838	MARCKS	myristoylated alanine rich protein kinase C substrate
223327_x_at	4.92e-06	8.1e-07	5.11477	5.27415	1.14825	GOLGA2P10	golgin A2 pseudogene 10
214786_at	0.000189	4.55e-05	4.18135	1.43653	1.14824	MAP3K1	mitogen-activated protein kinase kinase kinase 1
238892_at	9.03e-05	2.02e-05	4.38078	2.20521	1.14803
229010_at	1.1e-06	1.53e-07	5.46762	6.87484	1.14798	CBL	Cbl proto-oncogene
212020_s_at	1.83e-10	9.13e-12	7.30385	16.3046	1.14769	MKI67	marker of proliferation Ki-67
229263_at	2.39e-07	2.81e-08	5.81197	8.50915	1.14732	IL17RD	interleukin 17 receptor D
233330_s_at	5.25e-09	3.97e-10	6.6272	12.6365	1.1471
243974_at	2.56e-08	2.34e-09	6.29514	10.9139	1.14702
209644_x_at	3.58e-05	7.25e-06	4.62338	3.17876	1.14668	CDKN2A	cyclin dependent kinase inhibitor 2A
48808_at	1.3e-09	8.23e-11	6.91357	14.1642	1.1465	DHFR	dihydrofolate reductase
236985_at	2.52e-07	2.97e-08	5.80079	8.45501	1.14649
230164_at	5.13e-12	1.53e-13	8.00367	20.2928	1.14628	ZNF621	zinc finger protein 621
205173_x_at	1.91e-05	3.63e-06	4.7825	3.83957	1.14612	CD58	CD58 molecule
236319_at	0.000573	0.000156	3.86498	0.27779	1.14501
201614_s_at	2.4e-12	6.42e-14	8.14823	21.1383	1.14484	RUVBL1	RuvB like AAA ATPase 1
230375_at	7.86e-11	3.5e-12	7.47046	17.2374	1.14474	PNISR	PNN interacting serine and arginine rich protein
225239_at	0.000162	3.86e-05	4.22236	1.59222	1.1447	MIR612///NEAT1	microRNA 612///nuclear paraspeckle assembly transcript 1 (non-protein coding)
239421_at	0.000143	3.35e-05	4.25689	1.72426	1.1446	DLGAP1-AS1	DLGAP1 antisense RNA 1
204971_at	3.37e-05	6.78e-06	4.63902	3.24293	1.14455	CSTA	cystatin A
1554512_a_at	0.000777	0.000219	3.77437	-0.039973	1.14426	CEP89	centrosomal protein 89
213001_at	1.27e-06	1.81e-07	5.43336	6.71603	1.14423	ANGPTL2	angiopoietin like 2
226056_at	9.52e-10	5.78e-11	6.97695	14.5074	1.14406	ARHGAP31	Rho GTPase activating protein 31
208306_x_at	1.36e-05	2.49e-06	4.86736	4.19904	1.14404	HLA-DRB1	major histocompatibility complex, class II, DR beta 1
233212_at	3.46e-07	4.24e-08	5.72976	8.11272	1.14396
239154_at	3.39e-13	6.23e-15	8.53255	23.4179	1.14377
228243_at	0.000748	0.00021	3.78579	-0.0003	1.14357
1560775_at	1.97e-05	3.75e-06	4.77499	3.80799	1.14331
239217_x_at	0.000674	0.000186	3.81729	0.109731	1.14317	ABCC3	ATP binding cassette subfamily C member 3
205644_s_at	2.27e-17	5.12e-20	10.3784	34.873	1.14303	SNRPG	small nuclear ribonucleoprotein polypeptide G
205519_at	2.24e-09	1.51e-10	6.80418	13.5762	1.14275	WDR76	WD repeat domain 76
213467_at	1.23e-10	5.83e-12	7.382	16.7408	1.14255	RND2	Rho family GTPase 2
234987_at	8.44e-12	2.74e-13	7.90542	19.7223	1.14246	SAMHD1	SAM and HD domain containing deoxynucleoside triphosphate triphosphohydrolase 1
233248_at	2.22e-14	2.4e-16	9.05797	26.602	1.14241
[truncated: 14,540 more rows]
