# Supplementary material for: Lactate induced up‐regulation of KLHDC8A (Kelch domain‐containing 8A) contributes to the proliferation, migration and apoptosis of human glioma cells
Source: J Cell Mol Med. 2020 Aug 26;24(20):11691–702. doi: 10.1111/jcmm.15780 (PMC7579713; doi:10.1111/jcmm.15780)
Supplement: Supplementary file 2 — Table S2 [file JCMM-24-11691-s002.xlsx]

## Sheet: Grade III IV vs II
ID	adj.P.Val	P.Value	t	B	logFC	Gene.symbol	Gene.title							UP	DOWN
202718_at	1.65e-14	9.09e-19	10.1155	31.9409	4.04092	IGFBP2	insulin like growth factor binding protein 2							270	207
202018_s_at	5.31e-08	6.76e-10	6.58466	12.2403	4.00775	LTF	lactotransferrin
204879_at	7e-12	2.03e-15	8.84068	24.4952	3.74687	PDPN	podoplanin
206201_s_at	2.59e-08	2.8e-10	6.75164	13.0887	3.44622	MEOX2	mesenchyme homeobox 2
209396_s_at	4.84e-10	1.29e-12	7.72985	18.2679	3.3907	CHI3L1	chitinase 3 like 1
210135_s_at	2.48e-14	1.81e-18	10.0027	31.2733	3.37104	SHOX2	short stature homeobox 2
219918_s_at	6.5e-12	1.55e-15	8.88644	24.7579	3.35171	ASPM	abnormal spindle microtubule assembly
209395_at	4.01e-10	1.04e-12	7.76743	18.4732	3.29192	CHI3L1	chitinase 3 like 1
211981_at	2.3e-10	4.64e-13	7.90959	19.2537	3.175	COL4A1	collagen type IV alpha 1 chain
227361_at	2.45e-11	1.75e-14	8.4757	22.416	3.15777	HS3ST3B1	heparan sulfate-glucosamine 3-sulfotransferase 3B1
207714_s_at	7.69e-10	2.38e-12	7.6213	17.6772	3.04494	SERPINH1	serpin family H member 1
211161_s_at	3.19e-09	1.68e-11	7.27059	15.7946	2.84275	COL3A1	collagen type III alpha 1 chain
202310_s_at	1.12e-07	1.78e-09	6.39934	11.3127	2.79218	COL1A1	collagen type I alpha 1 chain
202238_s_at	2.87e-09	1.48e-11	7.29336	15.9155	2.7915	LOC101928916///NNMT	uncharacterized LOC101928916///nicotinamide N-methyltransferase
211527_x_at	6.89e-11	8.71e-14	8.20038	20.8678	2.74421	VEGFA	vascular endothelial growth factor A
226658_at	2.96e-10	6.91e-13	7.83976	18.8696	2.69825	PDPN	podoplanin
218755_at	1.2e-11	6.62e-15	8.64121	23.3553	2.67264	KIF20A	kinesin family member 20A
235417_at	2.89e-08	3.2e-10	6.72603	12.9578	2.67057	SPOCD1	SPOC domain containing 1
238021_s_at	2.83e-10	6.1e-13	7.86177	18.9905	2.65026	CRNDE	colorectal neoplasia differentially expressed (non-protein coding)
236028_at	5.94e-07	1.47e-08	5.98317	9.28587	2.64316	IBSP	integrin binding sialoprotein
1555167_s_at	1.74e-09	7.44e-12	7.41767	16.5791	2.63218	NAMPT	nicotinamide phosphoribosyltransferase
202580_x_at	4.33e-11	4.36e-14	8.31941	21.5349	2.6196	FOXM1	forkhead box M1
1552378_s_at	8.68e-09	6.46e-11	7.02438	14.4982	2.61113	RDH10	retinol dehydrogenase 10 (all-trans)
215076_s_at	4.38e-08	5.26e-10	6.63218	12.4806	2.61004	COL3A1	collagen type III alpha 1 chain
201012_at	2.11e-12	2.93e-16	9.16486	26.3644	2.60416	ANXA1	annexin A1
201666_at	6.6e-11	8.15e-14	8.21171	20.9311	2.59305	TIMP1	TIMP metallopeptidase inhibitor 1
1556499_s_at	7.26e-09	4.99e-11	7.07185	14.7464	2.58465	COL1A1	collagen type I alpha 1 chain
215446_s_at	6.86e-10	2.02e-12	7.6503	17.8347	2.57311	LOX	lysyl oxidase
208161_s_at	1.94e-07	3.62e-09	6.26081	10.6291	2.55195	ABCC3	ATP binding cassette subfamily C member 3
211980_at	7.75e-12	2.7e-15	8.79295	24.2217	2.52842	COL4A1	collagen type IV alpha 1 chain
204865_at	4.19e-11	3.91e-14	8.33817	21.6403	2.52583	CA3	carbonic anhydrase 3
201852_x_at	9.41e-09	7.11e-11	7.00653	14.4051	2.51509	COL3A1	collagen type III alpha 1 chain
218663_at	1.16e-11	6e-15	8.65764	23.4489	2.51268	NCAPG	non-SMC condensin I complex subunit G
203729_at	1.71e-10	3.2e-13	7.97465	19.6128	2.50928	EMP3	epithelial membrane protein 3
221898_at	3.65e-11	3.03e-14	8.38193	21.8866	2.49033	PDPN	podoplanin
202628_s_at	7.45e-10	2.27e-12	7.62947	17.7215	2.4736	SERPINE1	serpin family E member 1
209156_s_at	7.95e-08	1.14e-09	6.48558	11.7425	2.47041	COL6A2	collagen type VI alpha 2 chain
211966_at	1.02e-11	4.68e-15	8.7	23.6904	2.46002	COL4A2	collagen type IV alpha 2 chain
204709_s_at	9.48e-12	3.82e-15	8.73413	23.8852	2.43913	KIF23	kinesin family member 23
218308_at	6.57e-11	7.64e-14	8.22299	20.9942	2.43556	TACC3	transforming acidic coiled-coil containing protein 3
235178_x_at	3.06e-10	7.34e-13	7.82906	18.8109	2.41604	ESCO2	establishment of sister chromatid cohesion N-acetyltransferase 2
227697_at	5.17e-09	2.98e-11	7.16613	15.2419	2.40894	SOCS3	suppressor of cytokine signaling 3
219011_at	2.31e-08	2.36e-10	6.7836	13.2523	2.39453	PLEKHA4	pleckstrin homology domain containing A4
201291_s_at	2.56e-07	5.24e-09	6.18843	10.2754	2.3821	TOP2A	topoisomerase (DNA) II alpha
203819_s_at	7.71e-08	1.09e-09	6.49311	11.7802	2.36469	IGF2BP3	insulin like growth factor 2 mRNA binding protein 3
201655_s_at	8.47e-09	6.25e-11	7.03035	14.5293	2.3532	HSPG2	heparan sulfate proteoglycan 2
210809_s_at	4.19e-06	1.69e-07	5.48016	6.95026	2.31279	POSTN	periostin
210095_s_at	9.89e-09	7.75e-11	6.99068	14.3225	2.30765	IGFBP3	insulin like growth factor binding protein 3
206172_at	6.48e-07	1.65e-08	5.95963	9.17372	2.29875	IL13RA2	interleukin 13 receptor subunit alpha 2
202627_s_at	3.48e-10	8.92e-13	7.79481	18.6231	2.2781	SERPINE1	serpin family E member 1
202095_s_at	7.41e-11	9.64e-14	8.18284	20.7698	2.26055	BIRC5	baculoviral IAP repeat containing 5
202404_s_at	5.43e-08	6.99e-10	6.57818	12.2077	2.25344	COL1A2	collagen type I alpha 2 chain
201292_at	9.65e-09	7.37e-11	6.99996	14.3708	2.21893	TOP2A	topoisomerase (DNA) II alpha
203240_at	3.44e-10	8.7e-13	7.79933	18.6478	2.21187	FCGBP	Fc fragment of IgG binding protein
218726_at	3.65e-11	3.09e-14	8.37842	21.8669	2.21038	HJURP	Holliday junction recognition protein
204162_at	1.05e-09	3.6e-12	7.54749	17.2776	2.20842	NDC80	NDC80, kinetochore complex component
1569003_at	1.03e-11	5.08e-15	8.68594	23.6102	2.20713	VMP1	vacuole membrane protein 1
211564_s_at	6.59e-06	2.95e-07	5.36205	6.42138	2.1746	PDLIM4	PDZ and LIM domain 4
226237_at	5.5e-06	2.36e-07	5.40971	6.63388	2.15766	COL8A1	collagen type VIII alpha 1 chain
202870_s_at	1.87e-11	1.2e-14	8.53989	22.7796	2.15336	CDC20	cell division cycle 20
228141_at	1.39e-08	1.23e-10	6.90516	13.8785	2.15297	GPX8	glutathione peroxidase 8 (putative)
211964_at	2.14e-11	1.41e-14	8.51265	22.6252	2.14205	COL4A2	collagen type IV alpha 2 chain
204597_x_at	2.5e-07	5.11e-09	6.19328	10.2991	2.14162	STC1	stanniocalcin 1
211804_s_at	1.03e-11	5.07e-15	8.68624	23.6119	2.137	CDK2	cyclin dependent kinase 2
214456_x_at	0.000222	2.09e-05	4.39091	2.38824	2.13169	SAA2///SAA1	serum amyloid A2///serum amyloid A1
1557636_a_at	0.000343	3.53e-05	4.26107	1.89503	2.13127	C7orf57	chromosome 7 open reading frame 57
206157_at	5.15e-08	6.48e-10	6.59283	12.2816	2.12778	PTX3	pentraxin 3
210510_s_at	7.35e-08	1.02e-09	6.50542	11.8419	2.1241	NRP1	neuropilin 1
219978_s_at	8.2e-08	1.18e-09	6.47751	11.7022	2.12402	NUSAP1	nucleolar and spindle associated protein 1
211148_s_at	5.13e-09	2.95e-11	7.16833	15.2535	2.12375	ANGPT2	angiopoietin 2
1558836_at	1.4e-07	2.4e-09	6.34128	11.0252	2.09628
209641_s_at	1.94e-07	3.64e-09	6.26009	10.6256	2.09361	ABCC3	ATP binding cassette subfamily C member 3
202237_at	6.17e-08	8.24e-10	6.5469	12.0502	2.09086	LOC101928916///NNMT	uncharacterized LOC101928916///nicotinamide N-methyltransferase
205499_at	4.88e-08	6.03e-10	6.60654	12.3508	2.08383	SRPX2	sushi repeat containing protein, X-linked 2
224710_at	2.58e-08	2.78e-10	6.75283	13.0947	2.06658	NARR///RAB34	nine-amino acid residue-repeats///RAB34, member RAS oncogene family
204933_s_at	1.92e-08	1.87e-10	6.8271	13.4757	2.06171	TNFRSF11B	TNF receptor superfamily member 11b
202376_at	7.45e-10	2.28e-12	7.62905	17.7192	2.05668	SERPINA3	serpin family A member 3
201890_at	7.26e-09	4.9e-11	7.07533	14.7646	2.05433	RRM2	ribonucleotide reductase regulatory subunit M2
218368_s_at	1.16e-10	1.91e-13	8.06462	20.1114	2.05304	TNFRSF12A	TNF receptor superfamily member 12A
204166_at	1.95e-07	3.65e-09	6.25907	10.6206	2.04766	SBNO2	strawberry notch homolog 2
207261_at	2.15e-05	1.24e-06	5.04931	5.05946	2.03912	CNGA3	cyclic nucleotide gated channel alpha 3
201438_at	6.45e-06	2.88e-07	5.36761	6.44611	2.03838	COL6A3	collagen type VI alpha 3 chain
212949_at	6.51e-10	1.89e-12	7.66224	17.8996	2.03461	NCAPH	non-SMC condensin I complex subunit H
238022_at	2.28e-09	1.08e-11	7.34985	16.2164	2.02545	CRNDE	colorectal neoplasia differentially expressed (non-protein coding)
1555778_a_at	7.04e-05	5.21e-06	4.72165	3.69554	2.01502	POSTN	periostin
224646_x_at	0.000417	4.44e-05	4.20312	1.67865	2.00041	MIR675///H19	microRNA 675///H19, imprinted maternally expressed transcript (non-protein coding)
232278_s_at	2.91e-10	6.64e-13	7.84675	18.908	1.99826	DEPDC1	DEP domain containing 1
204825_at	9.92e-09	7.79e-11	6.98969	14.3173	1.9952	MELK	maternal embryonic leucine zipper kinase
215509_s_at	1.38e-09	5.24e-12	7.4807	16.9176	1.98509	BUB1	BUB1 mitotic checkpoint serine/threonine kinase
235521_at	2.05e-09	9.17e-12	7.38004	16.3777	1.98386	HOXA3	homeobox A3
221520_s_at	3.06e-10	7.52e-13	7.82496	18.7884	1.97747	CDCA8	cell division cycle associated 8
1555938_x_at	4.18e-10	1.09e-12	7.75899	18.4271	1.97492	VIM	vimentin
202912_at	5.93e-09	3.67e-11	7.12834	15.0429	1.97481	ADM	adrenomedullin
222848_at	1.66e-10	3.07e-13	7.98149	19.6507	1.96894	CENPK	centromere protein K
226670_s_at	4.75e-06	1.97e-07	5.44859	6.80814	1.9615	PABPC1L	poly(A) binding protein cytoplasmic 1 like
214390_s_at	1.04e-07	1.62e-09	6.4175	11.4029	1.96009	BCAT1	branched chain amino acid transaminase 1
218542_at	2.24e-08	2.27e-10	6.79111	13.2908	1.95591	CEP55	centrosomal protein 55
227928_at	3.53e-09	1.9e-11	7.24869	15.6784	1.94445	PARPBP	PARP1 binding protein
202705_at	5.9e-10	1.66e-12	7.68487	18.0227	1.94272	CCNB2	cyclin B2
212171_x_at	2.83e-10	6.01e-13	7.86426	19.0042	1.93907	VEGFA	vascular endothelial growth factor A
1555907_at	4.15e-06	1.68e-07	5.48255	6.96101	1.93495	AGAP2-AS1	AGAP2 antisense RNA 1
224917_at	1.57e-09	6.43e-12	7.44396	16.7201	1.93332	MIR21///VMP1	microRNA 21///vacuole membrane protein 1
208607_s_at	8.81e-05	6.84e-06	4.65818	3.4391	1.92966	SAA2-SAA4///SAA2///SAA1	SAA2-SAA4 readthrough///serum amyloid A2///serum amyloid A1
1566968_at	8.42e-06	3.97e-07	5.29832	6.13928	1.92607	SPRY4-IT1	SPRY4 intronic transcript 1
229438_at	5.66e-08	7.38e-10	6.56804	12.1566	1.9241	FAM20C	family with sequence similarity 20 member C
207266_x_at	9.11e-08	1.37e-09	6.45001	11.5648	1.92268	RBMS1	RNA binding motif single stranded interacting protein 1
212489_at	6.06e-08	8.06e-10	6.55107	12.0711	1.91706	COL5A1	collagen type V alpha 1 chain
203510_at	2.2e-05	1.27e-06	5.04321	5.03348	1.91684	MET	MET proto-oncogene, receptor tyrosine kinase
212998_x_at	9.06e-06	4.33e-07	5.27956	6.05668	1.91571	LOC101060835///HLA-DQB1	HLA class II histocompatibility antigen, DQ beta 1 chain-like///major histocompatibility complex, class II, DQ beta 1
203820_s_at	5.89e-09	3.62e-11	7.13057	15.0546	1.91501	IGF2BP3	insulin like growth factor 2 mRNA binding protein 3
210512_s_at	4.2e-11	4.1e-14	8.33025	21.5958	1.91259	VEGFA	vascular endothelial growth factor A
218806_s_at	1.26e-08	1.08e-10	6.93005	14.0074	1.91051	VAV3	vav guanine nucleotide exchange factor 3
223333_s_at	5.17e-07	1.24e-08	6.01731	9.44906	1.89729	ANGPTL4	angiopoietin like 4
205046_at	8.12e-10	2.54e-12	7.60967	17.6141	1.89309	CENPE	centromere protein E
213008_at	1.21e-08	1.01e-10	6.94143	14.0664	1.88998	FANCI	Fanconi anemia complementation group I
205572_at	1.43e-07	2.46e-09	6.33634	11.0007	1.88683	ANGPT2	angiopoietin 2
208443_x_at	8.65e-10	2.79e-12	7.59325	17.5251	1.88259	SHOX2	short stature homeobox 2
214175_x_at	2.61e-06	9.51e-08	5.60159	7.50193	1.87215	PDLIM4	PDZ and LIM domain 4
235709_at	2.24e-08	2.26e-10	6.79192	13.295	1.86625	GAS2L3	growth arrest specific 2 like 3
213060_s_at	8.54e-08	1.26e-09	6.46527	11.641	1.85476	CHI3L2	chitinase 3 like 2
204560_at	6.98e-05	5.16e-06	4.72398	3.70497	1.85347	FKBP5	FK506 binding protein 5
202952_s_at	4.27e-09	2.37e-11	7.20796	15.4627	1.85148	ADAM12	ADAM metallopeptidase domain 12
221436_s_at	9.76e-11	1.48e-13	8.10887	20.3574	1.85025	CDCA3	cell division cycle associated 3
1555229_a_at	1.06e-05	5.21e-07	5.23933	5.8802	1.84973	C1S	complement component 1, s subcomponent
211160_x_at	2.83e-11	2.1e-14	8.44486	22.2417	1.84945	ACTN1	actinin alpha 1
209909_s_at	3.68e-12	8.08e-16	8.99541	25.3849	1.8477	TGFB2	transforming growth factor beta 2
1555997_s_at	1.24e-08	1.05e-10	6.93399	14.0278	1.83837	IGFBP5	insulin like growth factor binding protein 5
200916_at	5.15e-10	1.4e-12	7.71594	18.192	1.83724	TAGLN2	transgelin 2
205479_s_at	1.1e-07	1.74e-09	6.4036	11.3338	1.83473	PLAU	plasminogen activator, urokinase
238429_at	5.99e-06	2.62e-07	5.38791	6.53653	1.83411	TMEM71	transmembrane protein 71
215711_s_at	4.2e-11	4.16e-14	8.32772	21.5816	1.82832	WEE1	WEE1 G2 checkpoint kinase
225911_at	1.45e-07	2.51e-09	6.33263	10.9824	1.82496	NPNT	nephronectin
216191_s_at	2.14e-05	1.22e-06	5.05137	5.06826	1.82137	TRDV3	T cell receptor delta variable 3
201136_at	8.47e-09	6.23e-11	7.03095	14.5325	1.81484	PLP2	proteolipid protein 2
204641_at	9.51e-11	1.39e-13	8.11908	20.4142	1.81034	NEK2	NIMA related kinase 2
219555_s_at	2.17e-09	1.01e-11	7.36328	16.2881	1.81007	CENPN	centromere protein N
243502_at	3.26e-09	1.73e-11	7.26522	15.766	1.80587	GJC1	gap junction protein gamma 1
225503_at	1.12e-08	9.05e-11	6.96195	14.173	1.80068	DHRSX	dehydrogenase/reductase X-linked
218541_s_at	3.21e-09	1.7e-11	7.26828	15.7823	1.79835	C8orf4	chromosome 8 open reading frame 4
217889_s_at	1.57e-05	8.45e-07	5.13364	5.42107	1.79545	CYBRD1	cytochrome b reductase 1
210992_x_at	2.48e-06	8.9e-08	5.61535	7.56498	1.79157	FCGR2C	Fc fragment of IgG receptor IIc (gene/pseudogene)
210978_s_at	1.02e-11	4.69e-15	8.69962	23.6882	1.78716	TAGLN2	transgelin 2
207828_s_at	6.57e-11	7.78e-14	8.21973	20.976	1.78126	CENPF	centromere protein F
202827_s_at	1.63e-08	1.52e-10	6.8662	13.6772	1.78084	MMP14	matrix metallopeptidase 14
213150_at	9.87e-05	7.84e-06	4.62619	3.31084	1.77882	HOXA10	homeobox A10
205422_s_at	0.000258	2.5e-05	4.34605	2.21653	1.77702	ITGBL1	integrin subunit beta like 1
228033_at	1.16e-11	6.15e-15	8.65361	23.4259	1.77071	E2F7	E2F transcription factor 7
201744_s_at	1.97e-05	1.11e-06	5.0734	5.16233	1.76987	LUM	lumican
210220_at	3.62e-07	8.03e-09	6.10395	9.86573	1.76645	FZD2	frizzled class receptor 2
210507_s_at	9.52e-08	1.44e-09	6.43935	11.5117	1.7633	AVIL	advillin
220233_at	1.17e-07	1.89e-09	6.38724	11.2526	1.76255	FBXO17	F-box protein 17
221730_at	5.1e-09	2.9e-11	7.17095	15.2673	1.75223	COL5A2	collagen type V alpha 2 chain
235545_at	1.1e-07	1.74e-09	6.40373	11.3345	1.75113	DEPDC1	DEP domain containing 1
201110_s_at	3.11e-05	1.96e-06	4.94618	4.62306	1.74986	THBS1	thrombospondin 1
219432_at	5.25e-06	2.23e-07	5.42194	6.68859	1.74792	EVC	EvC ciliary complex subunit 1
215049_x_at	8.05e-06	3.76e-07	5.30984	6.19011	1.73683	CD163	CD163 molecule
203065_s_at	4.08e-08	4.84e-10	6.64808	12.5612	1.73174	CAV1	caveolin 1
219148_at	1.26e-08	1.08e-10	6.92902	14.0021	1.72966	PBK	PDZ binding kinase
230964_at	3.61e-08	4.14e-10	6.67756	12.7109	1.72906	FREM2	FRAS1 related extracellular matrix protein 2
210052_s_at	1.95e-10	3.75e-13	7.94691	19.4595	1.72525	TPX2	TPX2, microtubule nucleation factor
204844_at	7.26e-09	5.01e-11	7.07107	14.7423	1.72188	ENPEP	glutamyl aminopeptidase
212143_s_at	1.31e-08	1.14e-10	6.91928	13.9516	1.72031	IGFBP3	insulin like growth factor binding protein 3
209642_at	7.25e-09	4.86e-11	7.07678	14.7722	1.71941	BUB1	BUB1 mitotic checkpoint serine/threonine kinase
213556_at	6.74e-07	1.75e-08	5.94815	9.11909	1.71688	PINLYP	phospholipase A2 inhibitor and LY6/PLAUR domain containing
1555600_s_at	1.44e-06	4.59e-08	5.75233	8.19775	1.71666	APOL4	apolipoprotein L4
203423_at	4.02e-08	4.73e-10	6.65245	12.5833	1.71575	RBP1	retinol binding protein 1
211607_x_at	0.00258	0.000399	3.62	-0.36453	1.71498	EGFR	epidermal growth factor receptor
223923_at	1.27e-06	3.95e-08	5.7833	8.34216	1.71223	C21orf62	chromosome 21 open reading frame 62
209823_x_at	6.94e-07	1.82e-08	5.9405	9.08272	1.70956	LOC101060835///HLA-DQB1	HLA class II histocompatibility antigen, DQ beta 1 chain-like///major histocompatibility complex, class II, DQ beta 1
203213_at	4.38e-08	5.25e-10	6.63254	12.4824	1.70406	CDK1	cyclin dependent kinase 1
225799_at	1.25e-09	4.56e-12	7.5053	17.05	1.7039	LOC101930489///MIR4435-2HG///LINC00152	uncharacterized LOC101930489///MIR4435-2 host gene///long intergenic non-protein coding RNA 152
202465_at	5.05e-07	1.2e-08	6.02398	9.48103	1.70357	PCOLCE	procollagen C-endopeptidase enhancer
216841_s_at	1.72e-09	7.23e-12	7.42274	16.6063	1.70349	LOC100129518///SOD2	uncharacterized LOC100129518///superoxide dismutase 2, mitochondrial
203570_at	4.72e-06	1.95e-07	5.45022	6.81547	1.6987	LOXL1	lysyl oxidase like 1
201286_at	1.22e-08	1.02e-10	6.93934	14.0556	1.69842	SDC1	syndecan 1
1554830_a_at	2.14e-08	2.15e-10	6.80122	13.3427	1.69495	STEAP3	STEAP3 metalloreductase
208893_s_at	4.01e-05	2.66e-06	4.87647	4.3317	1.69489	DUSP6	dual specificity phosphatase 6
226661_at	5.6e-08	7.25e-10	6.57135	12.1732	1.6934	CDCA2	cell division cycle associated 2
213844_at	5.22e-09	3.03e-11	7.16312	15.226	1.69184	HOXA5	homeobox A5
238323_at	1.18e-07	1.92e-09	6.38437	11.2384	1.68926	TEAD2	TEA domain transcription factor 2
204508_s_at	9.75e-06	4.73e-07	5.26062	5.97347	1.6883	CA12	carbonic anhydrase 12
203649_s_at	1.33e-05	6.9e-07	5.17814	5.61362	1.68628	PLA2G2A	phospholipase A2 group IIA
203645_s_at	4.59e-06	1.89e-07	5.45721	6.84689	1.68302	CD163	CD163 molecule
235753_at	5.95e-07	1.47e-08	5.98271	9.2837	1.68118	HOXA7	homeobox A7
202403_s_at	2.2e-07	4.34e-09	6.22522	10.4549	1.68116	COL1A2	collagen type I alpha 2 chain
202345_s_at	5.23e-06	2.22e-07	5.42286	6.69272	1.68013	FABP5	fatty acid binding protein 5
213537_at	2.68e-06	9.83e-08	5.59465	7.47019	1.67662	HLA-DPA1	major histocompatibility complex, class II, DP alpha 1
230147_at	0.000152	1.33e-05	4.50014	2.81199	1.6756	F2RL2	coagulation factor II thrombin receptor like 2
217739_s_at	2.87e-10	6.3e-13	7.85597	18.9586	1.67474	NAMPT	nicotinamide phosphoribosyltransferase
1554140_at	4.07e-06	1.63e-07	5.48792	6.98526	1.66543	WDR78	WD repeat domain 78
221521_s_at	5.28e-08	6.69e-10	6.58662	12.2502	1.66499	GINS2	GINS complex subunit 2
203748_x_at	1.43e-08	1.27e-10	6.8993	13.8482	1.66484	RBMS1	RNA binding motif single stranded interacting protein 1
225285_at	2.01e-08	1.99e-10	6.81526	13.4148	1.6625	BCAT1	branched chain amino acid transaminase 1
231577_s_at	7.8e-08	1.11e-09	6.48961	11.7627	1.66203	GBP1	guanylate binding protein 1
203325_s_at	2.31e-06	8.15e-08	5.63369	7.64913	1.65698	COL5A1	collagen type V alpha 1 chain
215223_s_at	6.1e-09	3.85e-11	7.11938	14.9958	1.65485	LOC100129518///SOD2	uncharacterized LOC100129518///superoxide dismutase 2, mitochondrial
204646_at	1.53e-09	6.15e-12	7.4519	16.7628	1.65446	DPYD	dihydropyrimidine dehydrogenase
221729_at	1.3e-09	4.79e-12	7.49643	17.0023	1.65432	COL5A2	collagen type V alpha 2 chain
1554408_a_at	2.45e-11	1.71e-14	8.47949	22.4374	1.64673	TK1	thymidine kinase 1
222871_at	1.54e-09	6.25e-12	7.44906	16.7475	1.64653	KLHDC8A	kelch domain containing 8A
1555240_s_at	6.86e-08	9.4e-10	6.52177	11.9239	1.64587	GNG12	G protein subunit gamma 12
240176_at	3.35e-07	7.33e-09	6.122	9.95299	1.64289
229437_at	9.71e-08	1.49e-09	6.43291	11.4796	1.6399	MIR155///MIR155HG	microRNA 155///MIR155 host gene
238756_at	9.24e-11	1.33e-13	8.12778	20.4627	1.63912	GAS2L3	growth arrest specific 2 like 3
202589_at	6.92e-11	8.87e-14	8.19713	20.8496	1.63793	TYMS	thymidylate synthetase
238877_at	6.36e-06	2.82e-07	5.37155	6.46364	1.63792	EYA4	EYA transcriptional coactivator and phosphatase 4
227013_at	5.24e-09	3.05e-11	7.16203	15.2203	1.63708	LATS2	large tumor suppressor kinase 2
1558750_a_at	1.47e-10	2.65e-13	8.00758	19.795	1.63511	LOC100288637///ARHGAP11B	OTU deubiquitinase 7A pseudogene///Rho GTPase activating protein 11B
226021_at	5.46e-10	1.51e-12	7.702	18.116	1.63077	RDH10	retinol dehydrogenase 10 (all-trans)
209496_at	6.26e-06	2.76e-07	5.37613	6.48402	1.62659	RARRES2	retinoic acid receptor responder 2
213418_at	6.58e-07	1.68e-08	5.95644	9.15851	1.6263	HSPA6	heat shock protein family A (Hsp70) member 6
210513_s_at	4.83e-09	2.74e-11	7.18134	15.3221	1.62096	VEGFA	vascular endothelial growth factor A
216598_s_at	0.000393	4.13e-05	4.2215	1.747	1.61643	CCL2	C-C motif chemokine ligand 2
229802_at	7e-09	4.65e-11	7.08472	14.8139	1.61624	WISP1	WNT1 inducible signaling pathway protein 1
244731_at	0.000108	8.71e-06	4.60108	3.21067	1.61491
201262_s_at	1.04e-05	5.11e-07	5.24366	5.89915	1.61354	BGN	biglycan
226777_at	1.94e-09	8.5e-12	7.39372	16.4509	1.60831	ADAM12	ADAM metallopeptidase domain 12
208368_s_at	9.52e-08	1.44e-09	6.44033	11.5166	1.6076	BRCA2	BRCA2, DNA repair associated
227628_at	1.26e-08	1.07e-10	6.93066	14.0106	1.60535	GPX8	glutathione peroxidase 8 (putative)
202291_s_at	1.5e-06	4.84e-08	5.74158	8.14773	1.60271	MGP	matrix Gla protein
204126_s_at	2.93e-06	1.1e-07	5.57159	7.36488	1.60181	CDC45	cell division cycle 45
216493_s_at	2.58e-06	9.37e-08	5.60473	7.51629	1.594	IGF2BP3	insulin like growth factor 2 mRNA binding protein 3
204298_s_at	6.95e-07	1.82e-08	5.94029	9.08176	1.59351	LOX	lysyl oxidase
229991_s_at	6.46e-07	1.65e-08	5.96075	9.17904	1.59171	SYTL4	synaptotagmin like 4
213503_x_at	9.76e-09	7.54e-11	6.99568	14.3485	1.59094	ANXA2	annexin A2
204163_at	2.22e-06	7.8e-08	5.64285	7.6912	1.58979	EMILIN1	elastin microfibril interfacer 1
214604_at	1.38e-06	4.36e-08	5.76305	8.24768	1.58968	HOXD11	homeobox D11
207144_s_at	8.67e-06	4.11e-07	5.2911	6.10745	1.58687	CITED1	Cbp/p300 interacting transactivator with Glu/Asp rich carboxy-terminal domain 1
205186_at	2.91e-10	6.62e-13	7.84735	18.9113	1.58545	DNALI1	dynein axonemal light intermediate chain 1
219890_at	1.77e-08	1.68e-10	6.84705	13.5784	1.57978	CLEC5A	C-type lectin domain family 5 member A
228729_at	7.75e-12	2.57e-15	8.80129	24.2695	1.57977	CCNB1	cyclin B1
215078_at	2.75e-05	1.67e-06	4.9815	4.77177	1.57422	LOC100129518///SOD2	uncharacterized LOC100129518///superoxide dismutase 2, mitochondrial
225166_at	1.67e-07	3.01e-09	6.29664	10.8051	1.56465	ARHGAP18	Rho GTPase activating protein 18
218802_at	2.11e-12	3.1e-16	9.1557	26.3113	1.56365	MCUB	mitochondrial calcium uniporter dominant negative beta subunit
201590_x_at	5.26e-09	3.09e-11	7.15939	15.2064	1.56232	ANXA2	annexin A2
219331_s_at	3.26e-08	3.68e-10	6.69988	12.8245	1.56161	KLHDC8A	kelch domain containing 8A
202270_at	7.01e-09	4.67e-11	7.08392	14.8097	1.55643	GBP1	guanylate binding protein 1
214639_s_at	1.08e-05	5.32e-07	5.23493	5.86095	1.55304	HOXA1	homeobox A1
204006_s_at	4.76e-08	5.79e-10	6.61407	12.3889	1.55241	FCGR3B///FCGR3A	Fc fragment of IgG receptor IIIb///Fc fragment of IgG receptor IIIa
226955_at	1.15e-06	3.47e-08	5.80954	8.46492	1.54865	AFAP1L1	actin filament associated protein 1 like 1
225681_at	3.08e-06	1.17e-07	5.55816	7.3037	1.54735	CTHRC1	collagen triple helix repeat containing 1
219249_s_at	3.09e-05	1.94e-06	4.94874	4.63377	1.54591	FKBP10	FK506 binding protein 10
216233_at	2.74e-05	1.67e-06	4.98236	4.77542	1.54408	CD163	CD163 molecule
229400_at	2.03e-07	3.87e-09	6.24796	10.5661	1.54386	HOXD10	homeobox D10
202503_s_at	5.18e-11	5.44e-14	8.28135	21.3212	1.54362	KIAA0101	KIAA0101
201506_at	3.16e-05	1.99e-06	4.94213	4.60602	1.54061	TGFBI	transforming growth factor beta induced
209773_s_at	1.49e-10	2.72e-13	8.00282	19.7687	1.53823	RRM2	ribonucleotide reductase regulatory subunit M2
208511_at	1.71e-07	3.1e-09	6.29091	10.7769	1.53469	PTTG3P	pituitary tumor-transforming 3, pseudogene
223381_at	1.51e-08	1.37e-10	6.88449	13.7716	1.53302	NUF2	NUF2, NDC80 kinetochore complex component
226980_at	1e-06	2.89e-08	5.84716	8.64149	1.5311	DEPDC1B	DEP domain containing 1B
230746_s_at	1e-05	4.89e-07	5.25302	5.94014	1.53092
204775_at	1.19e-07	1.93e-09	6.3828	11.2306	1.53091	CHAF1B	chromatin assembly factor 1 subunit B
203372_s_at	3.92e-07	8.87e-09	6.08427	9.77077	1.5306	SOCS2	suppressor of cytokine signaling 2
228776_at	1.65e-14	6.51e-19	10.1697	32.2628	1.5268	GJC1	gap junction protein gamma 1
214452_at	4.77e-08	5.82e-10	6.61308	12.3839	1.52649	BCAT1	branched chain amino acid transaminase 1
228121_at	2.85e-11	2.19e-14	8.43738	22.1994	1.52286	TGFB2	transforming growth factor beta 2
202855_s_at	3.92e-07	8.87e-09	6.08432	9.77102	1.52117	MIR6787///SLC16A3	microRNA 6787///solute carrier family 16 member 3
209360_s_at	4.28e-07	9.86e-09	6.06327	9.66966	1.51977	LOC101928269///LOC100506403///RUNX1	uncharacterized LOC101928269///uncharacterized LOC100506403///runt related transcription factor 1
201161_s_at	7.58e-07	2.03e-08	5.91803	8.97612	1.51922	YBX3	Y-box binding protein 3
207165_at	2.52e-08	2.68e-10	6.75948	13.1288	1.51542	HMMR	hyaluronan mediated motility receptor
203088_at	3.77e-06	1.49e-07	5.50716	7.07222	1.51521	FBLN5	fibulin 5
212097_at	1.57e-07	2.78e-09	6.31218	10.8816	1.51422	CAV1	caveolin 1
235144_at	4.57e-06	1.88e-07	5.45842	6.85231	1.51411	RASEF	RAS and EF-hand domain containing
1557050_at	1.39e-08	1.23e-10	6.90451	13.8751	1.51322	HOTAIRM1	HOXA transcript antisense RNA, myeloid-specific 1
218009_s_at	9.24e-11	1.34e-13	8.12626	20.4542	1.51131	PRC1	protein regulator of cytokinesis 1
231697_s_at	1e-08	7.92e-11	6.98664	14.3014	1.50889	MIR21///VMP1	microRNA 21///vacuole membrane protein 1
201663_s_at	2.41e-12	4.4e-16	9.09694	25.9711	1.50561	SMC4	structural maintenance of chromosomes 4
218039_at	6.02e-10	1.71e-12	7.68017	17.9971	1.50485	NUSAP1	nucleolar and spindle associated protein 1
227055_at	2.92e-07	6.2e-09	6.15532	10.1144	1.50338	METTL7B	methyltransferase like 7B
238847_at	1.97e-05	1.11e-06	5.07321	5.16154	1.50187	HOXD10	homeobox D10
201505_at	1.04e-07	1.63e-09	6.4164	11.3975	1.499	LAMB1	laminin subunit beta 1
206204_at	4.74e-06	1.96e-07	5.44889	6.80946	1.49741	GRB14	growth factor receptor bound protein 14
236641_at	1.32e-07	2.23e-09	6.35497	11.0928	1.49646	KIF14	kinesin family member 14
201654_s_at	2.14e-05	1.23e-06	5.05055	5.06476	1.49581	HSPG2	heparan sulfate proteoglycan 2
201860_s_at	1.74e-09	7.42e-12	7.41812	16.5815	1.49495	PLAT	plasminogen activator, tissue type
1562415_a_at	2.24e-05	1.3e-06	5.03855	5.01363	1.49275	SPOCD1	SPOC domain containing 1
210427_x_at	1.47e-08	1.33e-10	6.89028	13.8015	1.49274	ANXA2	annexin A2
229610_at	5.98e-08	7.95e-10	6.55385	12.0851	1.49267	CKAP2L	cytoskeleton associated protein 2 like
203313_s_at	2.41e-12	4.39e-16	9.09755	25.9747	1.49256	TGIF1	TGFB induced factor homeobox 1
207156_at	2.32e-06	8.2e-08	5.63249	7.64361	1.49227	HIST1H2AH///HIST1H2AG///HIST1H2AM///HIST1H2AL///HIST1H2AK///HIST1H2AI	histone cluster 1, H2ah///histone cluster 1, H2ag///histone cluster 1, H2am///histone cluster 1, H2al///histone cluster 1, H2ak///histone cluster 1, H2ai
1552367_a_at	0.000681	7.97e-05	4.0537	1.13157	1.49005	SCIN	scinderin
203764_at	1.45e-08	1.3e-10	6.89544	13.8282	1.48717	DLGAP5	DLG associated protein 5
213790_at	1.66e-06	5.5e-08	5.71495	8.02406	1.48562	ADAM12	ADAM metallopeptidase domain 12
233786_at	1.54e-08	1.41e-10	6.87987	13.7477	1.48427
226308_at	2.4e-07	4.82e-09	6.20464	10.3544	1.48193	HAUS8	HAUS augmin like complex subunit 8
1555630_a_at	2.41e-08	2.5e-10	6.77252	13.1955	1.48175	NARR///RAB34	nine-amino acid residue-repeats///RAB34, member RAS oncogene family
208394_x_at	5.21e-08	6.57e-10	6.59018	12.2682	1.48166	ESM1	endothelial cell specific molecule 1
211651_s_at	2.04e-09	9.04e-12	7.38263	16.3916	1.47891	LAMB1	laminin subunit beta 1
208546_x_at	3.02e-07	6.42e-09	6.14835	10.0806	1.4786	HIST1H2BH	histone cluster 1, H2bh
205393_s_at	3.02e-10	7.19e-13	7.83276	18.8312	1.47799	CHEK1	checkpoint kinase 1
221577_x_at	1.07e-06	3.14e-08	5.83001	8.56093	1.47698	GDF15	growth differentiation factor 15
202311_s_at	2.97e-06	1.12e-07	5.56813	7.34913	1.47668	COL1A1	collagen type I alpha 1 chain
208816_x_at	7.26e-09	5e-11	7.07156	14.7449	1.47533	ANXA2P2	annexin A2 pseudogene 2
203424_s_at	8.03e-05	6.12e-06	4.68444	3.54488	1.4718	IGFBP5	insulin like growth factor binding protein 5
201664_at	7.82e-13	8.59e-17	9.36872	27.5493	1.47136	SMC4	structural maintenance of chromosomes 4
201109_s_at	0.000141	1.21e-05	4.52266	2.90035	1.47082	THBS1	thrombospondin 1
229830_at	9.98e-08	1.54e-09	6.42644	11.4474	1.47008
206858_s_at	7.58e-07	2.03e-08	5.91796	8.97579	1.46843	HOXC6	homeobox C6
222061_at	2.36e-09	1.13e-11	7.34173	16.1731	1.46839	CD58	CD58 molecule
201710_at	6.93e-07	1.81e-08	5.94127	9.08642	1.46831	MYBL2	MYB proto-oncogene like 2
204575_s_at	0.00111	0.000144	3.89911	0.58237	1.46801	MMP19	matrix metallopeptidase 19
1552914_a_at	1.09e-06	3.21e-08	5.82565	8.54047	1.46734	CD276	CD276 molecule
1555731_a_at	3.84e-05	2.52e-06	4.88893	4.38357	1.46717	AP1S3	adaptor related protein complex 1 sigma 3 subunit
217967_s_at	1.52e-08	1.38e-10	6.88333	13.7656	1.46618	FAM129A	family with sequence similarity 129 member A
201324_at	1.22e-07	2.01e-09	6.37567	11.1953	1.46359	EMP1	epithelial membrane protein 1
1555862_s_at	6.1e-05	4.39e-06	4.76188	3.85938	1.45957	MICALL2	MICAL like 2
221258_s_at	5.99e-09	3.74e-11	7.1246	15.0232	1.45703	KIF18A	kinesin family member 18A
212533_at	1.42e-09	5.42e-12	7.47443	16.8839	1.4564	WEE1	WEE1 G2 checkpoint kinase
226517_at	2.5e-07	5.1e-09	6.19382	10.3017	1.45609	BCAT1	branched chain amino acid transaminase 1
228056_s_at	0.000326	3.31e-05	4.2766	1.9534	1.45455	NAPSB	napsin B aspartic peptidase, pseudogene
200600_at	1.09e-10	1.76e-13	8.07852	20.1886	1.45353	MSN	moesin
1555928_at	0.00108	0.00014	3.9057	0.60545	1.45079
230682_x_at	1.41e-06	4.47e-08	5.75778	8.22311	1.44991	ABCC3	ATP binding cassette subfamily C member 3
222692_s_at	2.06e-09	9.3e-12	7.37749	16.3641	1.44935	LOC101928615///FNDC3B	uncharacterized LOC101928615///fibronectin type III domain containing 3B
218717_s_at	3.6e-06	1.41e-07	5.51921	7.12681	1.4489	P3H2	prolyl 3-hydroxylase 2
208636_at	2.83e-11	2.12e-14	8.44268	22.2294	1.44853	ACTN1	actinin alpha 1
213693_s_at	7.07e-06	3.21e-07	5.34406	6.34154	1.44588	MUC1	mucin 1, cell surface associated
210090_at	1.48e-05	7.86e-07	5.14951	5.48962	1.44555	ARC	activity regulated cytoskeleton associated protein
208659_at	7.84e-11	1.06e-13	8.16607	20.6762	1.44403	CLIC1	chloride intracellular channel 1
235572_at	6.35e-08	8.53e-10	6.54031	12.017	1.44366	SPC24	SPC24, NDC80 kinetochore complex component
224753_at	1.92e-07	3.57e-09	6.26351	10.6424	1.44362	CDCA5	cell division cycle associated 5
204817_at	7.38e-10	2.2e-12	7.63518	17.7525	1.44331	ESPL1	extra spindle pole bodies like 1, separase
1553392_at	4.23e-05	2.83e-06	4.86243	4.27341	1.44243	LOC102724660///EFCAB3	uncharacterized LOC102724660///EF-hand calcium binding domain 3
201645_at	3.31e-07	7.21e-09	6.12531	9.969	1.44198	TNC	tenascin C
218355_at	4.97e-07	1.18e-08	6.02805	9.50051	1.44192	KIF4A	kinesin family member 4A
204456_s_at	0.000509	5.64e-05	4.1427	1.45553	1.44029	GAS1	growth arrest specific 1
203780_at	2.73e-06	1.01e-07	5.58974	7.44776	1.44027	MPZL2	myelin protein zero like 2
203523_at	4.52e-06	1.86e-07	5.46085	6.86324	1.43754	LSP1	lymphocyte-specific protein 1
229390_at	2.52e-06	9.1e-08	5.61072	7.54372	1.43558	FAM26F	family with sequence similarity 26 member F
204159_at	3.46e-10	8.8e-13	7.7972	18.6362	1.43548	CDKN2C	cyclin dependent kinase inhibitor 2C
225081_s_at	1.2e-08	9.97e-11	6.94413	14.0805	1.43339	CDCA7L	cell division cycle associated 7 like
206847_s_at	4.35e-07	1.01e-08	6.05875	9.6479	1.43327	HOXA7	homeobox A7
209172_s_at	2.91e-10	6.65e-13	7.84645	18.9063	1.43293	CENPF	centromere protein F
1558856_at	9.41e-07	2.66e-08	5.86341	8.71799	1.43232	DMRTA2	DMRT like family A2
202828_s_at	5.02e-06	2.11e-07	5.43337	6.73982	1.43084	MMP14	matrix metallopeptidase 14
208690_s_at	1.2e-07	1.95e-09	6.38125	11.223	1.43052	PDLIM1	PDZ and LIM domain 1
243483_at	1.34e-05	7.01e-07	5.1745	5.5978	1.43048	TRPM8	transient receptor potential cation channel subfamily M member 8
224950_at	1.01e-08	8.05e-11	6.98381	14.2867	1.42905	PTGFRN	prostaglandin F2 receptor inhibitor
211959_at	1.07e-09	3.71e-12	7.54208	17.2484	1.42748	IGFBP5	insulin like growth factor binding protein 5
243591_at	3.96e-08	4.65e-10	6.65561	12.5994	1.4274
217078_s_at	0.000877	0.000108	3.97459	0.84836	1.42717	CD300A	CD300a molecule
1552701_a_at	2.31e-06	8.17e-08	5.63315	7.64663	1.42685	CARD16	caspase recruitment domain family member 16
200660_at	3.59e-07	7.97e-09	6.10551	9.87325	1.42631	S100A11	S100 calcium binding protein A11
232570_s_at	8.31e-06	3.92e-07	5.30132	6.15249	1.42425	ADAM33	ADAM metallopeptidase domain 33
223696_at	6.96e-06	3.15e-07	5.34814	6.35963	1.4242	ARSD	arylsulfatase D
209680_s_at	3.92e-06	1.56e-07	5.49728	7.02754	1.42133	KIFC1	kinesin family member C1
213147_at	5.06e-05	3.51e-06	4.81318	4.06983	1.42054	HOXA10	homeobox A10
204342_at	5.53e-10	1.54e-12	7.69862	18.0976	1.41994	SLC25A24	solute carrier family 25 member 24
243087_at	0.000184	1.67e-05	4.44478	2.59621	1.41632	WDR63	WD repeat domain 63
210916_s_at	3.19e-06	1.22e-07	5.54982	7.26574	1.41309	CD44	CD44 molecule (Indian blood group)
211506_s_at	0.00191	0.000276	3.72213	-0.02481	1.41272	CXCL8	C-X-C motif chemokine ligand 8
201058_s_at	0.000108	8.78e-06	4.59939	3.20392	1.41107	MYL9	myosin light chain 9
220559_at	6.68e-08	9.11e-10	6.5278	11.9542	1.40992	EN1	engrailed homeobox 1
203474_at	6.22e-08	8.31e-10	6.54517	12.0414	1.40989	IQGAP2	IQ motif containing GTPase activating protein 2
237469_at	2.79e-06	1.03e-07	5.5842	7.42243	1.40765	TOP2A	topoisomerase (DNA) II alpha
212670_at	8.35e-06	3.94e-07	5.30021	6.1476	1.40629	ELN	elastin
209835_x_at	2.17e-07	4.27e-09	6.22856	10.4712	1.40475	CD44	CD44 molecule (Indian blood group)
1558034_s_at	0.000394	4.14e-05	4.22076	1.74427	1.40445	CP	ceruloplasmin (ferroxidase)
208580_x_at	0.000211	1.97e-05	4.40463	2.44101	1.40244	HIST2H4B///HIST4H4///HIST2H4A///HIST1H4L///HIST1H4E///HIST1H4B///HIST1H4H///HIST1H4C///HIST1H4J///HIST1H4K///HIST1H4F///HIST1H4D///HIST1H4A///HIST1H4I	histone cluster 2, H4b///histone cluster 4, H4///histone cluster 2, H4a///histone cluster 1, H4l///histone cluster 1, H4e///histone cluster 1, H4b///histone cluster 1, H4h///histone cluster 1, H4c///histone cluster 1, H4j///histone cluster 1, H4k///histone cluster 1, H4f///histone cluster 1, H4d///histone cluster 1, H4a///histone cluster 1, H4i
212464_s_at	4.55e-09	2.56e-11	7.1943	15.3906	1.40107	FN1	fibronectin 1
1560019_at	4.54e-06	1.87e-07	5.45982	6.85861	1.39931	DLGAP1-AS2	DLGAP1 antisense RNA 2
216442_x_at	3.57e-08	4.1e-10	6.6797	12.7218	1.39544	FN1	fibronectin 1
208637_x_at	2.67e-10	5.62e-13	7.87604	19.069	1.39274	ACTN1	actinin alpha 1
203186_s_at	9.99e-05	7.96e-06	4.62262	3.29659	1.3884	S100A4	S100 calcium binding protein A4
209803_s_at	3.61e-05	2.34e-06	4.9055	4.45268	1.3859	PHLDA2	pleckstrin homology like domain family A member 2
1554696_s_at	1.26e-10	2.14e-13	8.04436	19.999	1.38531	TYMS	thymidylate synthetase
204315_s_at	3.29e-07	7.14e-09	6.12735	9.9789	1.38362	GTSE1	G2 and S-phase expressed 1
206025_s_at	9.69e-08	1.49e-09	6.43367	11.4834	1.38161	TNFAIP6	TNF alpha induced protein 6
204962_s_at	4.26e-09	2.35e-11	7.2098	15.4724	1.38066	SLC35F6///CENPA	solute carrier family 35 member F6///centromere protein A
218983_at	1.62e-07	2.9e-09	6.30395	10.8411	1.38	C1RL	complement C1r subcomponent like
209191_at	2.69e-08	2.92e-10	6.74355	13.0473	1.37997	TUBB6	tubulin beta 6 class V
203373_at	6.91e-07	1.81e-08	5.9418	9.08891	1.37589	SOCS2	suppressor of cytokine signaling 2
213338_at	9.08e-07	2.54e-08	5.87304	8.76343	1.37538	TMEM158	transmembrane protein 158 (gene/pseudogene)
202269_x_at	6.25e-08	8.36e-10	6.54404	12.0357	1.37418	GBP1	guanylate binding protein 1
235644_at	5.57e-07	1.36e-08	5.9995	9.36388	1.3734	CCDC138	coiled-coil domain containing 138
1554474_a_at	1.39e-06	4.41e-08	5.7606	8.23626	1.37288	MOXD1	monooxygenase DBH like 1
206026_s_at	7.77e-08	1.11e-09	6.49065	11.7679	1.37255	TNFAIP6	TNF alpha induced protein 6
244203_at	0.00183	0.000263	3.73574	0.02103	1.37202
228642_at	5.69e-08	7.44e-10	6.56641	12.1484	1.37161	HOTAIRM1	HOXA transcript antisense RNA, myeloid-specific 1
217966_s_at	1.45e-07	2.5e-09	6.33296	10.9841	1.37062	FAM129A	family with sequence similarity 129 member A
218880_at	4.82e-07	1.13e-08	6.03535	9.53551	1.36729	FOSL2	FOS like 2, AP-1 transcription factor subunit
209464_at	1.47e-09	5.77e-12	7.46319	16.8235	1.36694	AURKB	aurora kinase B
1554340_a_at	8.61e-05	6.64e-06	4.66519	3.46729	1.36579	DRAXIN	dorsal inhibitory axon guidance protein
207060_at	9.45e-07	2.69e-08	5.86173	8.71008	1.36489	EN2	engrailed homeobox 2
203854_at	7.66e-07	2.07e-08	5.91482	8.96093	1.36367	CFI	complement factor I
221870_at	2.77e-05	1.69e-06	4.97915	4.76185	1.36341	EHD2	EH domain containing 2
1552575_a_at	3.22e-05	2.04e-06	4.9374	4.58617	1.36335	C6orf141	chromosome 6 open reading frame 141
211719_x_at	1.92e-08	1.85e-10	6.82881	13.4845	1.36245	FN1	fibronectin 1
1557701_s_at	1.25e-05	6.42e-07	5.19374	5.68138	1.36188	POLH	DNA polymerase eta
206364_at	5.64e-09	3.39e-11	7.14278	15.1189	1.36073	KIF14	kinesin family member 14
217738_at	5.13e-09	2.94e-11	7.16865	15.2552	1.36059	NAMPT	nicotinamide phosphoribosyltransferase
204041_at	1.35e-05	7.05e-07	5.17335	5.59285	1.36053	MAOB	monoamine oxidase B
225869_s_at	3.91e-05	2.58e-06	4.88336	4.36035	1.36024	UNC93B1	unc-93 homolog B1 (C. elegans)
216942_s_at	5.99e-09	3.73e-11	7.1252	15.0264	1.3588	CD58	CD58 molecule
232352_at	4.88e-05	3.37e-06	4.82276	4.10928	1.35775	ISL2	ISL LIM homeobox 2
1555564_a_at	3.41e-06	1.32e-07	5.53292	7.18896	1.35715	CFI	complement factor I
206925_at	5.63e-07	1.38e-08	5.99672	9.35059	1.35672	ST8SIA4	ST8 alpha-N-acetyl-neuraminide alpha-2,8-sialyltransferase 4
223551_at	2.66e-06	9.75e-08	5.5964	7.47821	1.35572	PKIB	protein kinase (cAMP-dependent, catalytic) inhibitor beta
226282_at	5.55e-05	3.92e-06	4.78798	3.96625	1.3554	PTPN14	protein tyrosine phosphatase, non-receptor type 14
236915_at	0.00013	1.1e-05	4.54655	2.99446	1.35308	C4orf47	chromosome 4 open reading frame 47
219558_at	8.08e-06	3.78e-07	5.30876	6.18536	1.35307	ATP13A3	ATPase 13A3
212396_s_at	0.000194	1.79e-05	4.42847	2.53304	1.35273	EMC1	ER membrane protein complex subunit 1
203755_at	7.25e-10	2.15e-12	7.63931	17.7749	1.35271	BUB1B	BUB1 mitotic checkpoint serine/threonine kinase B
1557051_s_at	3.87e-08	4.5e-10	6.6618	12.6308	1.35124	HOTAIRM1	HOXA transcript antisense RNA, myeloid-specific 1
205394_at	9.24e-11	1.33e-13	8.12763	20.4619	1.35115	CHEK1	checkpoint kinase 1
202833_s_at	1.51e-05	8.09e-07	5.14302	5.46159	1.34896	SERPINA1	serpin family A member 1
204724_s_at	0.00091	0.000113	3.96303	0.80738	1.3469	COL9A3	collagen type IX alpha 3 chain
206359_at	1.47e-07	2.55e-09	6.32912	10.9651	1.34584	SOCS3	suppressor of cytokine signaling 3
214651_s_at	0.000721	8.55e-05	4.03551	1.06607	1.34436	HOXA10-HOXA9///MIR196B///HOXA9	HOXA10-HOXA9 readthrough///microRNA 196b///homeobox A9
222958_s_at	5.84e-10	1.64e-12	7.68784	18.0389	1.3442	DEPDC1	DEP domain containing 1
204822_at	7.56e-09	5.37e-11	7.05823	14.6751	1.34351	TTK	TTK protein kinase
237449_at	0.000423	4.52e-05	4.19869	1.66219	1.34305	SP8	Sp8 transcription factor
205167_s_at	1.83e-08	1.76e-10	6.83884	13.5361	1.34241	CDC25C	cell division cycle 25C
208789_at	1.44e-08	1.29e-10	6.89672	13.8348	1.3401	PTRF	polymerase I and transcript release factor
223734_at	0.000544	6.1e-05	4.12252	1.38159	1.33949	MGARP	mitochondria localized glutamic acid rich protein
207819_s_at	1.26e-06	3.9e-08	5.7858	8.35385	1.33847	ABCB4	ATP binding cassette subfamily B member 4
1568706_s_at	3.42e-06	1.33e-07	5.53182	7.18398	1.33728	PP12719	uncharacterized LOC100653022
223625_at	1.1e-06	3.28e-08	5.82112	8.51917	1.33507	FAM126A	family with sequence similarity 126 member A
1554008_at	2.93e-06	1.09e-07	5.57209	7.36719	1.33482	OSMR	oncostatin M receptor
244747_at	6.96e-05	5.15e-06	4.72466	3.70777	1.3343	NPNT	nephronectin
224356_x_at	1.66e-05	9.03e-07	5.11901	5.35804	1.33413	MS4A6A	membrane spanning 4-domains A6A
210559_s_at	1.62e-07	2.88e-09	6.30526	10.8475	1.33316	CDK1	cyclin dependent kinase 1
202430_s_at	1.94e-09	8.5e-12	7.39364	16.4504	1.33272	PLSCR1	phospholipid scramblase 1
229435_at	6.03e-06	2.64e-07	5.38607	6.5283	1.33217	GLIS3	GLIS family zinc finger 3
227062_at	4.29e-06	1.74e-07	5.47426	6.92366	1.33122	MIR612///NEAT1	microRNA 612///nuclear paraspeckle assembly transcript 1 (non-protein coding)
211792_s_at	5.46e-10	1.51e-12	7.70249	18.1186	1.33091	CDKN2C	cyclin dependent kinase inhibitor 2C
222962_s_at	1.73e-05	9.54e-07	5.10668	5.30501	1.33087	MCM10	minichromosome maintenance 10 replication initiation factor
219278_at	5.66e-07	1.38e-08	5.99538	9.34419	1.32987	MAP3K6	mitogen-activated protein kinase kinase kinase 6
213746_s_at	6.03e-09	3.78e-11	7.12265	15.013	1.32921	FLNA	filamin A
231120_x_at	0.000107	8.62e-06	4.60354	3.22045	1.32801	PKIB	protein kinase (cAMP-dependent, catalytic) inhibitor beta
218883_s_at	2.26e-09	1.06e-11	7.35424	16.2399	1.32706	CENPU	centromere protein U
201641_at	1.52e-06	4.91e-08	5.73848	8.13333	1.32596	BST2	bone marrow stromal cell antigen 2
232238_at	0.000134	1.14e-05	4.53743	2.95849	1.3254	ASPM	abnormal spindle microtubule assembly
234992_x_at	1.72e-07	3.11e-09	6.29036	10.7742	1.3251	ECT2	epithelial cell transforming 2
210495_x_at	7.36e-09	5.15e-11	7.06601	14.7158	1.32266	FN1	fibronectin 1
219787_s_at	7e-12	2.05e-15	8.83914	24.4864	1.31943	ECT2	epithelial cell transforming 2
212014_x_at	1.78e-06	6.02e-08	5.69646	7.93844	1.31826	CD44	CD44 molecule (Indian blood group)
215942_s_at	4.43e-08	5.33e-10	6.62966	12.4679	1.31775	GTSE1	G2 and S-phase expressed 1
203324_s_at	3.1e-06	1.18e-07	5.55673	7.29718	1.31696	CAV2	caveolin 2
206578_at	1.63e-05	8.86e-07	5.12301	5.37526	1.31613	NKX2-5	NK2 homeobox 5
204845_s_at	8.49e-08	1.25e-09	6.46744	11.6519	1.31565	ENPEP	glutamyl aminopeptidase
215506_s_at	3.81e-08	4.42e-10	6.66536	12.6489	1.31252	DIRAS3	DIRAS family GTPase 3
1553635_s_at	0.000104	8.36e-06	4.61079	3.24934	1.31225	TCTEX1D1	Tctex1 domain containing 1
213640_s_at	8.25e-05	6.32e-06	4.67662	3.51336	1.31143	LOX	lysyl oxidase
212356_at	1.14e-06	3.4e-08	5.8137	8.48439	1.3106	KHNYN	KH and NYN domain containing
1560916_a_at	2.41e-11	1.63e-14	8.48792	22.4852	1.31007	DPY19L1	dpy-19 like 1
1552269_at	4.45e-05	3.01e-06	4.84863	4.21621	1.30978	SPATA17	spermatogenesis associated 17
229391_s_at	3.23e-06	1.23e-07	5.54687	7.25235	1.30874	FAM26F	family with sequence similarity 26 member F
237212_at	2.05e-07	3.93e-09	6.24503	10.5518	1.30869
225979_at	5.1e-07	1.22e-08	6.02121	9.46774	1.30798	PLEKHG2	pleckstrin homology and RhoGEF domain containing G2
204170_s_at	6.65e-10	1.95e-12	7.65677	17.8698	1.30741	CKS2	CDC28 protein kinase regulatory subunit 2
203409_at	1.55e-08	1.42e-10	6.87786	13.7374	1.30729	DDB2	damage specific DNA binding protein 2
235643_at	0.000145	1.25e-05	4.51414	2.86688	1.30718	SAMD9L	sterile alpha motif domain containing 9 like
226722_at	7.31e-09	5.07e-11	7.06875	14.7302	1.30697	FAM20C	family with sequence similarity 20 member C
224566_at	1.13e-08	9.2e-11	6.959	14.1577	1.30577	MIR612///NEAT1	microRNA 612///nuclear paraspeckle assembly transcript 1 (non-protein coding)
238481_at	9.41e-05	7.41e-06	4.63935	3.36352	1.30448	MGP	matrix Gla protein
212067_s_at	1.51e-07	2.64e-09	6.32257	10.9328	1.30396	C1R	complement C1r subcomponent
211958_at	6.29e-09	4.03e-11	7.11118	14.9527	1.30333	IGFBP5	insulin like growth factor binding protein 5
218424_s_at	2.28e-09	1.09e-11	7.34927	16.2133	1.30263	STEAP3	STEAP3 metalloreductase
201896_s_at	8.28e-12	3.18e-15	8.76501	24.0618	1.30202	PSRC1	proline and serine rich coiled-coil 1
214710_s_at	1.29e-11	7.34e-15	8.6235	23.2545	1.29953	CCNB1	cyclin B1
209035_at	0.000107	8.61e-06	4.604	3.22229	1.29676	MDK	midkine (neurite growth-promoting factor 2)
233986_s_at	3.67e-05	2.39e-06	4.90146	4.43579	1.29621	PLEKHG2	pleckstrin homology and RhoGEF domain containing G2
226325_at	0.000117	9.64e-06	4.577	3.11493	1.29357	ADSSL1	adenylosuccinate synthase like 1
202864_s_at	1.54e-09	6.22e-12	7.44979	16.7515	1.29195	SP100	SP100 nuclear antigen
229064_s_at	1.9e-05	1.06e-06	5.08248	5.20119	1.29065	RCAN3	RCAN family member 3
203725_at	1.15e-07	1.84e-09	6.39278	11.2801	1.28967	GADD45A	growth arrest and DNA damage inducible alpha
238983_at	1.57e-07	2.78e-09	6.31239	10.8826	1.28882	NSUN7	NOP2/Sun RNA methyltransferase family member 7
202910_s_at	2.44e-07	4.93e-09	6.20024	10.333	1.28849	ADGRE5	adhesion G protein-coupled receptor E5
226482_s_at	0.000194	1.79e-05	4.42837	2.53266	1.28827	TSTD1	thiosulfate sulfurtransferase like domain containing 1
203214_x_at	9.14e-10	2.96e-12	7.58236	17.4662	1.28823	CDK1	cyclin dependent kinase 1
202014_at	6.78e-06	3.05e-07	5.35485	6.38938	1.28608	PPP1R15A	protein phosphatase 1 regulatory subunit 15A
226804_at	0.00047	5.12e-05	4.16707	1.54522	1.28395	FAM20A	family with sequence similarity 20 member A
204928_s_at	2.15e-06	7.51e-08	5.65068	7.7272	1.28029	SLC10A3	solute carrier family 10 member 3
203484_at	5.3e-09	3.13e-11	7.15705	15.194	1.27943	SEC61G	Sec61 translocon gamma subunit
1553132_a_at	0.000127	1.06e-05	4.55518	3.02853	1.27837	TC2N	tandem C2 domains, nuclear
242939_at	0.000121	1e-05	4.5678	3.07848	1.27826	TFDP1	transcription factor Dp-1
225239_at	1.04e-07	1.63e-09	6.4161	11.396	1.27819	MIR612///NEAT1	microRNA 612///nuclear paraspeckle assembly transcript 1 (non-protein coding)
205173_x_at	1.57e-09	6.47e-12	7.44283	16.7141	1.27757	CD58	CD58 molecule
230710_at	2.74e-05	1.66e-06	4.98341	4.77983	1.27738	MIR210HG	MIR210 host gene
201203_s_at	1.62e-06	5.35e-08	5.72072	8.05085	1.27669	RRBP1	ribosome binding protein 1
202111_at	9.52e-08	1.44e-09	6.43962	11.5131	1.27607	SLC4A2	solute carrier family 4 member 2
242677_at	1.07e-06	3.15e-08	5.82911	8.5567	1.27562
1557905_s_at	7.14e-07	1.89e-08	5.93287	9.04653	1.27499	CD44	CD44 molecule (Indian blood group)
205266_at	1.93e-05	1.08e-06	5.07842	5.18383	1.27474	LIF	leukemia inhibitory factor
214657_s_at	8.41e-08	1.23e-09	6.46978	11.6636	1.27319	MIR612///NEAT1	microRNA 612///nuclear paraspeckle assembly transcript 1 (non-protein coding)
221477_s_at	2.81e-09	1.45e-11	7.29783	15.9393	1.27275	LOC100129518///SOD2	uncharacterized LOC100129518///superoxide dismutase 2, mitochondrial
222693_at	4.24e-08	5.07e-10	6.63924	12.5164	1.27094	LOC101928615///FNDC3B	uncharacterized LOC101928615///fibronectin type III domain containing 3B
203425_s_at	2.67e-09	1.34e-11	7.31191	16.0142	1.26907	IGFBP5	insulin like growth factor binding protein 5
216192_at	5.23e-07	1.26e-08	6.01477	9.43691	1.2683	FABP7	fatty acid binding protein 7
216834_at	0.000157	1.38e-05	4.49153	2.77829	1.26701	RGS1	regulator of G-protein signaling 1
232958_at	2.88e-07	6.06e-09	6.15961	10.1353	1.26596
244434_at	1.01e-06	2.92e-08	5.84464	8.62965	1.26477	GPR82	G protein-coupled receptor 82
220651_s_at	1.47e-05	7.81e-07	5.1509	5.49563	1.26325	MCM10	minichromosome maintenance 10 replication initiation factor
223496_s_at	1.16e-05	5.83e-07	5.21498	5.77388	1.26267	CCDC8	coiled-coil domain containing 8
243296_at	5.55e-06	2.39e-07	5.40761	6.62447	1.26182	NAMPT	nicotinamide phosphoribosyltransferase
223229_at	4.94e-08	6.11e-10	6.60394	12.3377	1.26052	UBE2T	ubiquitin conjugating enzyme E2 T
224973_at	2e-06	6.91e-08	5.66805	7.80724	1.25933	FAM46A	family with sequence similarity 46 member A
211864_s_at	7.69e-09	5.54e-11	7.05275	14.6464	1.25807	MYOF	myoferlin
211122_s_at	0.000202	1.87e-05	4.41733	2.48999	1.25722	CXCL11	C-X-C motif chemokine ligand 11
204174_at	4.97e-08	6.16e-10	6.60247	12.3303	1.25663	ALOX5AP	arachidonate 5-lipoxygenase activating protein
204114_at	2.4e-05	1.41e-06	5.02009	4.93516	1.25641	NID2	nidogen 2
218691_s_at	0.000246	2.36e-05	4.36015	2.27034	1.25636	PDLIM4	PDZ and LIM domain 4
1555500_s_at	1.08e-05	5.37e-07	5.23267	5.85111	1.2551	SLC2A4RG	SLC2A4 regulator
219990_at	5.48e-07	1.33e-08	6.00356	9.38327	1.25488	E2F8	E2F transcription factor 8
207327_at	1.58e-06	5.18e-08	5.72734	8.08155	1.2536	EYA4	EYA transcriptional coactivator and phosphatase 4
203535_at	0.000792	9.58e-05	4.00593	0.96003	1.25359	S100A9	S100 calcium binding protein A9
217523_at	9.67e-06	4.68e-07	5.2626	5.98215	1.25291	CD44	CD44 molecule (Indian blood group)
200791_s_at	7.26e-09	4.97e-11	7.07256	14.7501	1.25189	IQGAP1	IQ motif containing GTPase activating protein 1
213830_at	0.000128	1.07e-05	4.55195	3.01579	1.25174	YME1L1	YME1 like 1 ATPase
211368_s_at	8.45e-06	3.99e-07	5.29718	6.13425	1.24937	CASP1	caspase 1
221766_s_at	9.29e-07	2.62e-08	5.8664	8.73208	1.24935	FAM46A	family with sequence similarity 46 member A
216056_at	1.36e-06	4.28e-08	5.76654	8.26395	1.24572	CD44	CD44 molecule (Indian blood group)
237891_at	0.000746	8.94e-05	4.02409	1.02504	1.24453	MDM2	MDM2 proto-oncogene
219434_at	0.00109	0.000142	3.90282	0.59537	1.24383	TREM1	triggering receptor expressed on myeloid cells 1
206796_at	2.76e-05	1.68e-06	4.9804	4.76714	1.2433	WISP1	WNT1 inducible signaling pathway protein 1
232918_at	5e-07	1.18e-08	6.02665	9.49381	1.24291	MIR4435-2HG	MIR4435-2 host gene
210982_s_at	3.34e-05	2.13e-06	4.92725	4.54364	1.24285	HLA-DRA	major histocompatibility complex, class II, DR alpha
201105_at	6.34e-07	1.6e-08	5.96601	9.20409	1.24269	LGALS1	galectin 1
222486_s_at	0.000136	1.15e-05	4.53469	2.94768	1.24135	ADAMTS1	ADAM metallopeptidase with thrombospondin type 1 motif 1
200986_at	3.63e-07	8.08e-09	6.10285	9.86044	1.24059	SERPING1	serpin family G member 1
211991_s_at	4.84e-06	2.02e-07	5.4433	6.78437	1.23988	HLA-DPA1	major histocompatibility complex, class II, DP alpha 1
213566_at	0.000493	5.43e-05	4.15218	1.49035	1.23851	RNASE6	ribonuclease A family member k6
208243_s_at	0.000285	2.82e-05	4.31711	2.10648	1.23847	CNR1	cannabinoid receptor 1
201325_s_at	1.58e-07	2.8e-09	6.31102	10.8758	1.23787	EMP1	epithelial membrane protein 1
208894_at	2.82e-06	1.05e-07	5.58087	7.40726	1.23777	HLA-DRA	major histocompatibility complex, class II, DR alpha
221024_s_at	8.38e-07	2.3e-08	5.89311	8.85819	1.23775	SLC2A10	solute carrier family 2 member 10
241272_at	2.84e-05	1.74e-06	4.97277	4.73495	1.23722
201422_at	6.09e-06	2.67e-07	5.3836	6.51729	1.23676	IFI30///PIK3R2	IFI30, lysosomal thiol reductase///phosphoinositide-3-kinase regulatory subunit 2
206831_s_at	1.08e-05	5.36e-07	5.23317	5.85328	1.23586	ARSD	arylsulfatase D
211668_s_at	3.81e-06	1.51e-07	5.50423	7.05897	1.23494	PLAU	plasminogen activator, urokinase
204306_s_at	1.89e-06	6.44e-08	5.68264	7.87456	1.23437	CD151	CD151 molecule (Raph blood group)
207397_s_at	0.00123	0.000162	3.86703	0.4706	1.23385	HOXD13	homeobox D13
202934_at	8.21e-08	1.19e-09	6.4763	11.6961	1.23335	HK2	hexokinase 2
213716_s_at	2.87e-05	1.77e-06	4.96918	4.71983	1.23331	SECTM1	secreted and transmembrane 1
220407_s_at	6.6e-11	8.07e-14	8.21357	20.9415	1.2328	TGFB2	transforming growth factor beta 2
221703_at	2.58e-07	5.3e-09	6.18628	10.265	1.23149	BRIP1	BRCA1 interacting protein C-terminal helicase 1
230080_at	9.91e-07	2.85e-08	5.84978	8.65382	1.23128	HOXA-AS2	HOXA cluster antisense RNA 2
203963_at	2.09e-06	7.27e-08	5.65746	7.75844	1.2312	CA12	carbonic anhydrase 12
213258_at	6.46e-05	4.7e-06	4.7459	3.79418	1.23092	TFPI	tissue factor pathway inhibitor
1553027_a_at	1.53e-06	4.95e-08	5.73692	8.12604	1.22908	KLHL4	kelch like family member 4
230763_at	7.14e-07	1.89e-08	5.93313	9.04774	1.2286	SPATA17	spermatogenesis associated 17
236034_at	3.73e-07	8.33e-09	6.09676	9.83101	1.22859	ANGPT2	angiopoietin 2
218741_at	6.55e-05	4.78e-06	4.74192	3.77797	1.22753	CENPM	centromere protein M
1568765_at	3.08e-06	1.17e-07	5.55881	7.30668	1.22668	SERPINE1	serpin family E member 1
237261_at	1.95e-07	3.66e-09	6.25894	10.6199	1.22636	ANGPT2	angiopoietin 2
221900_at	9.14e-05	7.14e-06	4.64805	3.39844	1.22615	COL8A2	collagen type VIII alpha 2 chain
217382_at	3.28e-06	1.26e-07	5.54229	7.23151	1.22489	CLIC1P1	chloride intracellular channel 1 pseudogene 1
204490_s_at	6.02e-07	1.49e-08	5.97999	9.27072	1.2241	CD44	CD44 molecule (Indian blood group)
221223_x_at	1.98e-07	3.74e-09	6.25456	10.5985	1.22334	CISH	cytokine inducible SH2 containing protein
218731_s_at	0.000127	1.06e-05	4.55524	3.02878	1.22261	VWA1	von Willebrand factor A domain containing 1
204517_at	1.95e-08	1.9e-10	6.8236	13.4577	1.22253	PPIC	peptidylprolyl isomerase C
224565_at	2.3e-07	4.59e-09	6.21433	10.4017	1.22235	MIR612///NEAT1	microRNA 612///nuclear paraspeckle assembly transcript 1 (non-protein coding)
209040_s_at	0.000246	2.36e-05	4.36056	2.27189	1.22213	PSMB8	proteasome subunit beta 8
207373_at	0.000138	1.18e-05	4.52951	2.92729	1.22099	HOXD10	homeobox D10
225258_at	2.6e-06	9.46e-08	5.60274	7.50719	1.219	FBLIM1	filamin binding LIM protein 1
220085_at	0.00258	0.000398	3.62089	-0.36161	1.2185	HELLS	helicase, lymphoid-specific
238320_at	1.48e-07	2.57e-09	6.32794	10.9593	1.21826	MIR612///NEAT1	microRNA 612///nuclear paraspeckle assembly transcript 1 (non-protein coding)
204932_at	1.03e-06	2.99e-08	5.83958	8.60587	1.21694	TNFRSF11B	TNF receptor superfamily member 11b
204158_s_at	6.3e-05	4.55e-06	4.75327	3.82423	1.21647	TCIRG1	T-cell immune regulator 1, ATPase H+ transporting V0 subunit a3
221591_s_at	1.8e-08	1.72e-10	6.84288	13.557	1.21558	FAM64A	family with sequence similarity 64 member A
208079_s_at	2e-08	1.97e-10	6.81758	13.4268	1.21481	AURKA	aurora kinase A
202859_x_at	0.00257	0.000396	3.62181	-0.35858	1.21438	CXCL8	C-X-C motif chemokine ligand 8
1554314_at	7.6e-05	5.72e-06	4.69994	3.60752	1.21376	C6orf141	chromosome 6 open reading frame 141
203143_s_at	1.07e-08	8.54e-11	6.97281	14.2294	1.21077	KIAA0040	KIAA0040
1558527_at	7e-07	1.84e-08	5.93817	9.07166	1.20965	PAXIP1-AS2	PAXIP1 antisense RNA 2
1554536_at	0.000174	1.57e-05	4.46079	2.65843	1.20864	DPYD	dihydropyrimidine dehydrogenase
1554512_a_at	3.68e-06	1.45e-07	5.51359	7.10135	1.20806	CEP89	centrosomal protein 89
219493_at	7.45e-10	2.27e-12	7.62941	17.7212	1.20712	SHCBP1	SHC binding and spindle associated 1
220298_s_at	1.29e-08	1.11e-10	6.92359	13.9739	1.20657	SPATA6	spermatogenesis associated 6
205085_at	8.91e-07	2.48e-08	5.87804	8.78702	1.20627	ORC1	origin recognition complex subunit 1
208747_s_at	4.32e-05	2.9e-06	4.85686	4.2503	1.206	C1S	complement component 1, s subcomponent
41037_at	5.5e-06	2.36e-07	5.41009	6.63556	1.20476	TEAD4	TEA domain transcription factor 4
210735_s_at	9.13e-07	2.56e-08	5.87137	8.75555	1.20472	CA12	carbonic anhydrase 12
212022_s_at	1.82e-08	1.74e-10	6.84073	13.5458	1.20425	MKI67	marker of proliferation Ki-67
223852_s_at	1.61e-08	1.49e-10	6.86996	13.6966	1.20403	STK40	serine/threonine kinase 40
219973_at	4.98e-05	3.44e-06	4.81759	4.08797	1.20381	ARSJ	arylsulfatase family member J
237215_s_at	1.42e-05	7.48e-07	5.16044	5.53689	1.2029	TFRC	transferrin receptor
201792_at	0.00021	1.96e-05	4.40618	2.447	1.20289	AEBP1	AE binding protein 1
204374_s_at	7.35e-05	5.51e-06	4.70888	3.64375	1.20249	GALK1	galactokinase 1
207959_s_at	9.73e-05	7.69e-06	4.6305	3.32809	1.20225	DNAH9	dynein axonemal heavy chain 9
208949_s_at	8.27e-06	3.89e-07	5.30285	6.15925	1.20195	LGALS3	lectin, galactoside binding soluble 3
242907_at	1.85e-05	1.03e-06	5.09054	5.23575	1.19833	GBP2	guanylate binding protein 2
200859_x_at	8.79e-09	6.61e-11	7.02006	14.4756	1.19744	FLNA	filamin A
200770_s_at	9.82e-09	7.66e-11	6.99282	14.3336	1.19685	LAMC1	laminin subunit gamma 1
208527_x_at	3.72e-08	4.28e-10	6.67126	12.6789	1.19663	HIST1H2BE	histone cluster 1, H2be
202863_at	6.37e-09	4.13e-11	7.10654	14.9283	1.19624	SP100	SP100 nuclear antigen
229218_at	0.00048	5.27e-05	4.1601	1.51951	1.19578	COL1A2	collagen type I alpha 2 chain
228904_at	3.99e-06	1.59e-07	5.49311	7.0087	1.19577	HOXB3	homeobox B3
210999_s_at	4.58e-07	1.07e-08	6.047	9.59144	1.1955	GRB10	growth factor receptor bound protein 10
217143_s_at	0.00238	0.000361	3.64829	-0.27125	1.19511	YME1L1	YME1 like 1 ATPase
204518_s_at	3.81e-08	4.41e-10	6.66582	12.6512	1.1945	PPIC	peptidylprolyl isomerase C
209099_x_at	1.92e-08	1.85e-10	6.82927	13.4869	1.19424	JAG1	jagged 1
205736_at	0.00246	0.000375	3.63762	-0.30649	1.19396	PGAM2	phosphoglycerate mutase 2
223700_at	1.36e-09	5.14e-12	7.48417	16.9363	1.19393	MND1	meiotic nuclear divisions 1
219525_at	0.000149	1.3e-05	4.50577	2.83407	1.19374	SLC47A1	solute carrier family 47 member 1
204886_at	0.00018	1.63e-05	4.45092	2.62005	1.19188	PLK4	polo like kinase 4
201617_x_at	7.5e-10	2.31e-12	7.6268	17.7071	1.1906	CALD1	caldesmon 1
202458_at	1.2e-06	3.64e-08	5.79963	8.41851	1.18988	PRSS23	protease, serine 23
31845_at	2.01e-07	3.84e-09	6.24961	10.5742	1.18948	ELF4	E74 like ETS transcription factor 4
204420_at	2.51e-05	1.49e-06	5.00742	4.88141	1.18929	FOSL1	FOS like 1, AP-1 transcription factor subunit
222680_s_at	5.18e-09	3e-11	7.16505	15.2362	1.18927	DTL	denticleless E3 ubiquitin protein ligase homolog
219837_s_at	6.49e-05	4.72e-06	4.74465	3.78906	1.18449	CYTL1	cytokine like 1
206307_s_at	3.45e-06	1.34e-07	5.52953	7.17358	1.18438	FOXD1	forkhead box D1
220549_at	1.21e-05	6.15e-07	5.20321	5.72258	1.18437	FSBP///RAD54B	fibrinogen silencer binding protein///RAD54 homolog B (S. cerevisiae)
218585_s_at	9.67e-06	4.68e-07	5.26283	5.98319	1.18429	DTL	denticleless E3 ubiquitin protein ligase homolog
203360_s_at	1.17e-07	1.88e-09	6.38846	11.2587	1.1841	GJA9-MYCBP///GJA9///MYCBP	GJA9-MYCBP readthrough///gap junction protein alpha 9///MYC binding protein
202207_at	9.32e-08	1.4e-09	6.44541	11.5419	1.18293	ARL4C	ADP ribosylation factor like GTPase 4C
217507_at	2.65e-05	1.6e-06	4.99201	4.8162	1.18212	SLC11A1	solute carrier family 11 member 1
201755_at	9.45e-07	2.68e-08	5.86219	8.71226	1.18201	MCM5	minichromosome maintenance complex component 5
223280_x_at	3.3e-05	2.1e-06	4.93048	4.55716	1.18106	MS4A6A	membrane spanning 4-domains A6A
228323_at	1.27e-07	2.12e-09	6.36472	11.141	1.17973	KNL1	kinetochore scaffold 1
205858_at	3.26e-05	2.07e-06	4.9339	4.5715	1.1787	NGFR	nerve growth factor receptor
216268_s_at	5.32e-08	6.78e-10	6.58399	12.237	1.17828	JAG1	jagged 1
204695_at	3.15e-05	1.98e-06	4.94337	4.61122	1.17782	CDC25A	cell division cycle 25A
218918_at	3.1e-07	6.63e-09	6.14202	10.05	1.17751	MAN1C1	mannosidase alpha class 1C member 1
205547_s_at	6.22e-05	4.49e-06	4.75651	3.83746	1.17733	TAGLN	transgelin
205081_at	0.000864	0.000106	3.97887	0.86357	1.17722	CRIP1	cysteine rich protein 1
202446_s_at	1.19e-09	4.26e-12	7.51765	17.1166	1.17606	PLSCR1	phospholipid scramblase 1
37408_at	2.03e-08	2.01e-10	6.81334	13.405	1.17574	MRC2	mannose receptor C type 2
1555758_a_at	2.03e-08	2.02e-10	6.81256	13.4009	1.17481	CDKN3	cyclin dependent kinase inhibitor 3
203417_at	1.18e-05	5.96e-07	5.21029	5.75341	1.1746	MFAP2	microfibrillar associated protein 2
224221_s_at	0.000246	2.37e-05	4.35955	2.26806	1.17228	VAV3	vav guanine nucleotide exchange factor 3
212671_s_at	0.0025	0.000383	3.63113	-0.3279	1.17214	LOC100509457///HLA-DQA2///HLA-DQA1	HLA class II histocompatibility antigen, DQ alpha 1 chain-like///major histocompatibility complex, class II, DQ alpha 2///major histocompatibility complex, class II, DQ alpha 1
219386_s_at	0.000774	9.32e-05	4.01306	0.98553	1.17202	SLAMF8	SLAM family member 8
223364_s_at	8.04e-06	3.76e-07	5.31024	6.19189	1.16969	DHX37	DEAH-box helicase 37
234497_s_at	0.00019	1.74e-05	4.43482	2.55763	1.16942
214701_s_at	2.62e-05	1.57e-06	4.99566	4.83162	1.16864	FN1	fibronectin 1
220633_s_at	5.41e-06	2.31e-07	5.41474	6.65637	1.16845	HP1BP3	heterochromatin protein 1 binding protein 3
224362_at	5.49e-06	2.35e-07	5.41065	6.63804	1.16645	LOC100128922	connexin
208502_s_at	0.000581	6.59e-05	4.10294	1.31009	1.16564	PITX1	paired like homeodomain 1
200650_s_at	1.66e-11	1e-14	8.57025	22.9519	1.16462	LDHA	lactate dehydrogenase A
202094_at	2.55e-08	2.72e-10	6.75661	13.1141	1.16368	BIRC5	baculoviral IAP repeat containing 5
219042_at	0.00019	1.74e-05	4.43501	2.55834	1.16336	LZTS1	leucine zipper tumor suppressor 1
213446_s_at	6.76e-07	1.76e-08	5.94727	9.11494	1.16313	IQGAP1	IQ motif containing GTPase activating protein 1
1554216_at	0.00122	0.000161	3.86865	0.47622	1.16261	VPS50	VPS50, EARP/GARPII complex subunit
203676_at	6.06e-08	8.06e-10	6.55114	12.0715	1.16213	GNS	glucosamine (N-acetyl)-6-sulfatase
214481_at	3.81e-05	2.49e-06	4.89133	4.39356	1.16109	HIST1H2AM	histone cluster 1, H2am
205345_at	2.45e-08	2.59e-10	6.76623	13.1633	1.16106	BARD1	BRCA1 associated RING domain 1
230021_at	0.000478	5.23e-05	4.16188	1.52608	1.15901	TICRR	TOPBP1 interacting checkpoint and replication regulator
202107_s_at	4.2e-11	4.09e-14	8.33065	21.598	1.15788	MCM2	minichromosome maintenance complex component 2
224937_at	7.52e-11	9.92e-14	8.17791	20.7423	1.15682	PTGFRN	prostaglandin F2 receptor inhibitor
200771_at	7.66e-11	1.02e-13	8.17231	20.711	1.15587	LAMC1	laminin subunit gamma 1
1569502_s_at	3.75e-07	8.4e-09	6.0951	9.82302	1.15529	TP73-AS1	TP73 antisense RNA 1
231741_at	0.000198	1.83e-05	4.42255	2.51016	1.15509	S1PR3	sphingosine-1-phosphate receptor 3
227812_at	1.13e-07	1.8e-09	6.39629	11.2975	1.15449	TNFRSF19	TNF receptor superfamily member 19
41660_at	0.000338	3.46e-05	4.26559	1.91197	1.15072	CELSR1	cadherin EGF LAG seven-pass G-type receptor 1
210239_at	0.000137	1.17e-05	4.53065	2.93177	1.15063	IRX5	iroquois homeobox 5
204908_s_at	3.86e-05	2.53e-06	4.88775	4.37864	1.15009	MIR8085///BCL3	microRNA 8085///B-cell CLL/lymphoma 3
242943_at	2.21e-07	4.39e-09	6.2232	10.445	1.14955	ST8SIA4	ST8 alpha-N-acetyl-neuraminide alpha-2,8-sialyltransferase 4
212488_at	3.08e-06	1.17e-07	5.55864	7.30591	1.14904	COL5A1	collagen type V alpha 1 chain
201487_at	2.96e-05	1.83e-06	4.96121	4.68626	1.14777	CTSC	cathepsin C
1552703_s_at	9.97e-07	2.87e-08	5.8479	8.645	1.14756	CARD16///CASP1	caspase recruitment domain family member 16///caspase 1
211429_s_at	6.16e-07	1.54e-08	5.97385	9.24145	1.14659	SERPINA1	serpin family A member 1
202990_at	1.42e-09	5.45e-12	7.47354	16.8791	1.14601	PYGL	phosphorylase, glycogen, liver
204092_s_at	1.04e-10	1.62e-13	8.09333	20.271	1.14571	AURKA	aurora kinase A
1569149_at	2.04e-07	3.9e-09	6.24626	10.5578	1.14523	PDLIM7	PDZ and LIM domain 7
229490_s_at	1.18e-06	3.58e-08	5.80332	8.4358	1.14377
203144_s_at	2.68e-09	1.36e-11	7.30898	15.9986	1.14334	KIAA0040	KIAA0040
215388_s_at	3.01e-06	1.14e-07	5.56422	7.33131	1.14303	CFHR1///CFH	complement factor H related 1///complement factor H
223484_at	0.00114	0.000149	3.89003	0.55067	1.14293	C15orf48	chromosome 15 open reading frame 48
208540_x_at	1.69e-08	1.58e-10	6.85883	13.6391	1.14217
221845_s_at	1.96e-08	1.92e-10	6.82183	13.4486	1.14203	CLPB	ClpB homolog, mitochondrial AAA ATPase chaperonin
204846_at	0.000216	2.03e-05	4.39762	2.41402	1.14162	CP	ceruloplasmin (ferroxidase)
213075_at	2.1e-07	4.07e-09	6.23807	10.5177	1.14017	OLFML2A	olfactomedin like 2A
204887_s_at	1.97e-06	6.77e-08	5.67217	7.82626	1.14002	PLK4	polo like kinase 4
216417_x_at	1.73e-06	5.82e-08	5.70324	7.96985	1.13864	HOXB9	homeobox B9
237246_at	4.97e-06	2.09e-07	5.43611	6.75208	1.13771
210869_s_at	1.01e-08	7.97e-11	6.98555	14.2958	1.1368	MIR6756///MCAM	microRNA 6756///melanoma cell adhesion molecule
208983_s_at	8.49e-05	6.53e-06	4.66908	3.48296	1.13596	PECAM1	platelet and endothelial cell adhesion molecule 1
226408_at	7.61e-06	3.52e-07	5.32439	6.2544	1.13582	TEAD2	TEA domain transcription factor 2
226863_at	0.000535	5.97e-05	4.12789	1.40123	1.13498	FAM110C	family with sequence similarity 110 member C
225314_at	2.56e-05	1.53e-06	5.00185	4.85785	1.13491	OCIAD2	OCIA domain containing 2
203362_s_at	2.55e-09	1.24e-11	7.32525	16.0853	1.13393	MAD2L1	MAD2 mitotic arrest deficient-like 1 (yeast)
1554234_at	1.07e-05	5.31e-07	5.23515	5.86195	1.13377	KATNAL2	katanin catalytic subunit A1 like 2
205729_at	4.46e-08	5.39e-10	6.62757	12.4573	1.13251	OSMR	oncostatin M receptor
202497_x_at	0.000394	4.15e-05	4.22055	1.74349	1.13204	SLC2A3	solute carrier family 2 member 3
208782_at	3.47e-09	1.85e-11	7.25326	15.7026	1.13054	FSTL1	follistatin like 1
217728_at	1.12e-06	3.33e-08	5.81813	8.50518	1.12992	S100A6	S100 calcium binding protein A6
227038_at	7.72e-07	2.09e-08	5.91242	8.94956	1.12985	SGMS2	sphingomyelin synthase 2
202748_at	6.05e-07	1.51e-08	5.97841	9.26321	1.12871	GBP2	guanylate binding protein 2
213339_at	1.8e-06	6.11e-08	5.69352	7.92488	1.12832	TP73-AS1	TP73 antisense RNA 1
202917_s_at	0.00206	0.000302	3.69718	-0.10853	1.12757	S100A8	S100 calcium binding protein A8
228532_at	3.48e-05	2.23e-06	4.91646	4.49847	1.12719	C1orf162	chromosome 1 open reading frame 162
1553317_s_at	6.03e-06	2.64e-07	5.3861	6.52843	1.12531	GPR82	G protein-coupled receptor 82
237906_at	1.34e-05	6.96e-07	5.17604	5.6045	1.12468
210840_s_at	2.23e-10	4.45e-13	7.91696	19.2943	1.12441	IQGAP1	IQ motif containing GTPase activating protein 1
214467_at	3.29e-07	7.11e-09	6.1281	9.98253	1.12376	GPR65	G protein-coupled receptor 65
201466_s_at	9.14e-10	2.98e-12	7.58132	17.4605	1.12359	JUN	Jun proto-oncogene, AP-1 transcription factor subunit
201616_s_at	6.11e-09	3.87e-11	7.11839	14.9906	1.12349	CALD1	caldesmon 1
211744_s_at	1.21e-10	2.01e-13	8.05528	20.0595	1.12228	CD58	CD58 molecule
1555724_s_at	2.21e-05	1.28e-06	5.04152	5.0263	1.12216	TAGLN	transgelin
214752_x_at	1.62e-08	1.49e-10	6.86908	13.692	1.12085	FLNA	filamin A
204146_at	8.11e-08	1.16e-09	6.48111	11.7202	1.11925	RAD51AP1	RAD51 associated protein 1
220302_at	0.000809	9.84e-05	3.99885	0.93474	1.11854	MAK	male germ cell associated kinase
225612_s_at	2.85e-11	2.24e-14	8.43331	22.1765	1.11842	B3GNT5	UDP-GlcNAc:betaGal beta-1,3-N-acetylglucosaminyltransferase 5
210415_s_at	0.000106	8.51e-06	4.60665	3.23284	1.11778	ODF2	outer dense fiber of sperm tails 2
207542_s_at	0.000234	2.22e-05	4.37525	2.32813	1.11709	AQP1	aquaporin 1 (Colton blood group)
209708_at	7.17e-06	3.27e-07	5.34033	6.32498	1.11547	MOXD1	monooxygenase DBH like 1
217279_x_at	1.57e-06	5.11e-08	5.73012	8.09449	1.1146	MMP14	matrix metallopeptidase 14
209443_at	0.000247	2.38e-05	4.35905	2.26614	1.11437	SERPINA5	serpin family A member 5
230423_at	7.87e-05	5.97e-06	4.69008	3.56767	1.11426	FOXD3-AS1	FOXD3 antisense RNA 1 (head to head)
235940_at	4.47e-08	5.42e-10	6.62665	12.4526	1.11401	C9orf64	chromosome 9 open reading frame 64
201289_at	0.00018	1.63e-05	4.45172	2.62318	1.114	CYR61	cysteine rich angiogenic inducer 61
206686_at	7.97e-05	6.07e-06	4.68624	3.55215	1.11159	PDK1	pyruvate dehydrogenase kinase 1
210764_s_at	4.4e-05	2.97e-06	4.8515	4.22809	1.10938	CYR61	cysteine rich angiogenic inducer 61
1555116_s_at	0.000174	1.56e-05	4.46107	2.6595	1.10838	SLC11A1	solute carrier family 11 member 1
210163_at	0.00016	1.41e-05	4.4858	2.7559	1.10832	CXCL11	C-X-C motif chemokine ligand 11
213416_at	1.56e-06	5.09e-08	5.73107	8.09887	1.1079	ITGA4	integrin subunit alpha 4
204827_s_at	0.000488	5.36e-05	4.15548	1.50248	1.10607	CCNF	cyclin F
203108_at	0.000135	1.14e-05	4.53647	2.95471	1.10591	GPRC5A	G protein-coupled receptor class C group 5 member A
202998_s_at	5.3e-07	1.28e-08	6.01163	9.42189	1.10586	LOXL2	lysyl oxidase like 2
228042_at	7.36e-06	3.38e-07	5.3333	6.29385	1.10584	ADPRH	ADP-ribosylarginine hydrolase
45297_at	1.87e-06	6.35e-08	5.68538	7.88724	1.10523	EHD2	EH domain containing 2
1561460_at	1.27e-05	6.55e-07	5.18953	5.66305	1.10514	LOC101928185	uncharacterized LOC101928185
224468_s_at	7.1e-06	3.23e-07	5.34287	6.33625	1.10395	SNORD88C///C19orf48	small nucleolar RNA, C/D box 88C///chromosome 19 open reading frame 48
218815_s_at	1.2e-05	6.08e-07	5.20578	5.73375	1.10362	TMEM51	transmembrane protein 51
240453_at	8.14e-06	3.82e-07	5.30687	6.17698	1.10018	CFAP61	cilia and flagella associated protein 61
214164_x_at	2.44e-06	8.71e-08	5.61979	7.58532	1.1	CA12	carbonic anhydrase 12
1553622_a_at	0.00231	0.000348	3.65844	-0.2376	1.09984	FSIP1	fibrous sheath interacting protein 1
229974_at	2.31e-06	8.14e-08	5.63382	7.64972	1.09922	EVC2	EvC ciliary complex subunit 2
243752_s_at	0.00108	0.000139	3.90782	0.61287	1.09858	CYTH3	cytohesin 3
205885_s_at	3.66e-05	2.38e-06	4.90226	4.43915	1.09848	ITGA4	integrin subunit alpha 4
221427_s_at	7.45e-06	3.43e-07	5.33003	6.27934	1.09735	CCNL2	cyclin L2
239065_at	3.48e-06	1.35e-07	5.52755	7.16462	1.09627	DNAJC22	DnaJ heat shock protein family (Hsp40) member C22
1554600_s_at	1.22e-09	4.37e-12	7.5132	17.0926	1.09574	LMNA	lamin A/C
202206_at	8.21e-08	1.19e-09	6.47631	11.6962	1.09565	ARL4C	ADP ribosylation factor like GTPase 4C
207876_s_at	2.03e-07	3.88e-09	6.24736	10.5632	1.09518	FLNC	filamin C
241942_at	0.000862	0.000106	3.98002	0.86767	1.09513	PXDNL	peroxidasin like
204815_s_at	6.19e-05	4.46e-06	4.75799	3.84349	1.09448	DHX34	DEAH-box helicase 34
236539_at	0.000353	3.64e-05	4.25285	1.8642	1.09445	PTPN22	protein tyrosine phosphatase, non-receptor type 22
209387_s_at	4.39e-05	2.96e-06	4.85224	4.23115	1.09437	TM4SF1	transmembrane 4 L six family member 1
216331_at	1.68e-05	9.18e-07	5.11535	5.34229	1.0937	ITGA7	integrin subunit alpha 7
210334_x_at	1.51e-09	6.04e-12	7.45501	16.7795	1.09322	BIRC5	baculoviral IAP repeat containing 5
205227_at	0.000189	1.73e-05	4.43654	2.56426	1.0926	IL1RAP	interleukin 1 receptor accessory protein
229826_at	1.33e-05	6.93e-07	5.17712	5.60916	1.09146	SMIM4	small integral membrane protein 4
227868_at	1.43e-06	4.54e-08	5.75472	8.20888	1.0912	LOC154761	family with sequence similarity 115, member C pseudogene
209356_x_at	6.41e-07	1.63e-08	5.96311	9.19028	1.09008	EFEMP2	EGF containing fibulin like extracellular matrix protein 2
44790_s_at	1.09e-05	5.44e-07	5.22983	5.83867	1.09007	KIAA0226L	KIAA0226 like
1556715_at	1.44e-05	7.63e-07	5.15604	5.51786	1.08949	PRPSAP1	phosphoribosyl pyrophosphate synthetase associated protein 1
222162_s_at	0.000665	7.75e-05	4.06099	1.1579	1.08759	ADAMTS1	ADAM metallopeptidase with thrombospondin type 1 motif 1
209183_s_at	1.56e-05	8.42e-07	5.1344	5.42435	1.08716	C10orf10	chromosome 10 open reading frame 10
212792_at	5.89e-11	6.47e-14	8.25162	21.1545	1.08673	DPY19L1	dpy-19 like 1
205463_s_at	3.73e-08	4.3e-10	6.67031	12.674	1.08623	PDGFA	platelet derived growth factor subunit A
203234_at	2.69e-05	1.63e-06	4.98804	4.79939	1.08589	UPP1	uridine phosphorylase 1
202954_at	6.29e-09	4.06e-11	7.10955	14.9441	1.08528	UBE2C	ubiquitin conjugating enzyme E2 C
228307_at	3.5e-06	1.37e-07	5.52554	7.15548	1.08402	EMILIN3	elastin microfibril interfacer 3
234989_at	8.03e-09	5.87e-11	7.04199	14.5902	1.0835	MIR612///NEAT1	microRNA 612///nuclear paraspeckle assembly transcript 1 (non-protein coding)
219201_s_at	4.29e-06	1.74e-07	5.47436	6.92409	1.08295	TWSG1	twisted gastrulation BMP signaling modulator 1
228281_at	1.78e-06	6.01e-08	5.69695	7.94074	1.08289	DDIAS	DNA damage induced apoptosis suppressor
230465_at	3.18e-06	1.21e-07	5.55063	7.26942	1.08277	HS2ST1	heparan sulfate 2-O-sulfotransferase 1
205029_s_at	0.000193	1.78e-05	4.43028	2.54006	1.08157	FABP7	fatty acid binding protein 7
201942_s_at	1.25e-07	2.06e-09	6.3704	11.1692	1.08145	CPD	carboxypeptidase D
203418_at	2.6e-09	1.29e-11	7.31857	16.0497	1.08139	CCNA2	cyclin A2
232060_at	4.17e-07	9.52e-09	6.07006	9.70233	1.08039	ROR1	receptor tyrosine kinase like orphan receptor 1
1566901_at	1.62e-08	1.5e-10	6.86833	13.6881	1.07971	TGIF1	TGFB induced factor homeobox 1
238169_at	0.001	0.000127	3.93192	0.69751	1.07968
201798_s_at	8.13e-08	1.17e-09	6.4795	11.7121	1.07966	MYOF	myoferlin
210692_s_at	1.1e-07	1.73e-09	6.40474	11.3395	1.07945	SLC43A3	solute carrier family 43 member 3
228280_at	8.15e-06	3.83e-07	5.30626	6.1743	1.07937	ZC3HAV1L	zinc finger CCCH-type containing, antiviral 1 like
242560_at	3e-06	1.13e-07	5.56505	7.33508	1.07896	FANCD2	Fanconi anemia complementation group D2
212298_at	1.87e-07	3.47e-09	6.26927	10.6706	1.07878	NRP1	neuropilin 1
203276_at	1.75e-06	5.9e-08	5.7006	7.95763	1.07816	LMNB1	lamin B1
222379_at	4.73e-06	1.96e-07	5.44967	6.81299	1.07788	KCNE4	potassium voltage-gated channel subfamily E regulatory subunit 4
203973_s_at	1.38e-07	2.36e-09	6.34423	11.0397	1.07766	CEBPD	CCAAT/enhancer binding protein delta
1555233_at	1.07e-05	5.3e-07	5.23584	5.86495	1.07738	RHOJ	ras homolog family member J
209621_s_at	1.66e-07	2.98e-09	6.29919	10.8176	1.07707	PDLIM3	PDZ and LIM domain 3
202878_s_at	2.35e-06	8.36e-08	5.62834	7.62455	1.07552	CD93	CD93 molecule
211057_at	3.64e-05	2.36e-06	4.90354	4.44448	1.07538	ROR1	receptor tyrosine kinase like orphan receptor 1
213226_at	2.96e-10	6.86e-13	7.84115	18.8772	1.07513	CCNA2	cyclin A2
201841_s_at	1.89e-07	3.52e-09	6.26634	10.6562	1.07484	HSPB1	heat shock protein family B (small) member 1
219888_at	1.78e-05	9.81e-07	5.10051	5.27851	1.07452	SPAG4	sperm associated antigen 4
209091_s_at	2.91e-10	6.67e-13	7.84597	18.9037	1.07425	SH3GLB1	SH3 domain containing GRB2 like endophilin B1
1552641_s_at	2.09e-07	4.04e-09	6.23956	10.525	1.07401	ATAD3B///ATAD3A	ATPase family, AAA domain containing 3B///ATPase family, AAA domain containing 3A
206102_at	2.32e-08	2.37e-10	6.78258	13.2471	1.0738	GINS1	GINS complex subunit 1
208460_at	7.52e-09	5.33e-11	7.05984	14.6835	1.07365	GJC1	gap junction protein gamma 1
224847_at	8.87e-05	6.89e-06	4.65658	3.43266	1.07232	CDK6	cyclin dependent kinase 6
227314_at	8.78e-06	4.17e-07	5.28785	6.09313	1.07199	ITGA2	integrin subunit alpha 2
235571_at	3.15e-05	1.98e-06	4.94318	4.61043	1.07167	MIR34A	microRNA 34a
227007_at	0.000523	5.82e-05	4.13445	1.42524	1.07138	TMCO4	transmembrane and coiled-coil domains 4
215867_x_at	1.02e-06	2.95e-08	5.84283	8.62113	1.07134	CA12	carbonic anhydrase 12
209301_at	1.42e-06	4.51e-08	5.75602	8.21494	1.06798	CA2	carbonic anhydrase 2
222922_at	0.000283	2.79e-05	4.31942	2.11525	1.0668	KCNE3	potassium voltage-gated channel subfamily E regulatory subunit 3
205483_s_at	2.96e-05	1.83e-06	4.96142	4.68712	1.06658	ISG15	ISG15 ubiquitin-like modifier
216840_s_at	3.06e-06	1.16e-07	5.56039	7.31384	1.06543	LAMA2	laminin subunit alpha 2
203499_at	1.45e-05	7.7e-07	5.15397	5.50888	1.06492	EPHA2	EPH receptor A2
1552296_at	0.000439	4.72e-05	4.18756	1.62095	1.06297	BEST4	bestrophin 4
214290_s_at	3.77e-07	8.47e-09	6.09346	9.81507	1.06288	HIST2H2AA4///HIST2H2AA3	histone cluster 2, H2aa4///histone cluster 2, H2aa3
218807_at	6.45e-07	1.64e-08	5.96119	9.18115	1.06254	VAV3	vav guanine nucleotide exchange factor 3
206953_s_at	7.96e-06	3.71e-07	5.31275	6.20297	1.06249	ADGRL2	adhesion G protein-coupled receptor L2
206553_at	0.00023	2.18e-05	4.37961	2.34483	1.06211	OAS2	2'-5'-oligoadenylate synthetase 2
226355_at	1.38e-07	2.36e-09	6.34441	11.0406	1.06184	POC1A	POC1 centriolar protein A
223827_at	2.49e-07	5.07e-09	6.19469	10.3059	1.06036	TNFRSF19	TNF receptor superfamily member 19
227249_at	6.71e-12	1.72e-15	8.86864	24.6556	1.05933	NDE1	nudE neurodevelopment protein 1
228273_at	1.55e-07	2.72e-09	6.31635	10.9021	1.059	PRR11	proline rich 11
204363_at	4.87e-06	2.04e-07	5.44124	6.7751	1.05697	F3	coagulation factor III, tissue factor
244115_at	5.56e-06	2.4e-07	5.40674	6.62057	1.05691	FAM126A	family with sequence similarity 126 member A
1552508_at	2.78e-06	1.03e-07	5.58531	7.42751	1.05613	KCNE4	potassium voltage-gated channel subfamily E regulatory subunit 4
242553_at	8.64e-05	6.67e-06	4.66413	3.46303	1.05517	ABCC3	ATP binding cassette subfamily C member 3
214073_at	6.76e-05	4.96e-06	4.73327	3.74275	1.05448	CTTN	cortactin
1553691_at	0.000113	9.24e-06	4.58706	3.15487	1.05416	B3GALNT2	beta-1,3-N-acetylgalactosaminyltransferase 2
33304_at	4.43e-08	5.35e-10	6.6292	12.4655	1.05352	ISG20	interferon stimulated exonuclease gene 20
209189_at	0.000538	6.02e-05	4.12584	1.39371	1.05323	FOS	Fos proto-oncogene, AP-1 transcription factor subunit
238063_at	1.19e-05	6e-07	5.20859	5.74601	1.05315	TMEM154	transmembrane protein 154
222222_s_at	0.000105	8.39e-06	4.61004	3.24636	1.05301	HOMER3	homer scaffolding protein 3
229551_x_at	9.65e-08	1.47e-09	6.43523	11.4912	1.05263	ZNF367	zinc finger protein 367
202672_s_at	2.38e-07	4.78e-09	6.20634	10.3627	1.0523	ATF3	activating transcription factor 3
228563_at	9.95e-10	3.32e-12	7.56227	17.3575	1.05201	GJC1	gap junction protein gamma 1
217767_at	7.66e-06	3.54e-07	5.32283	6.24751	1.05199	C3	complement component 3
214282_at	0.00194	0.000281	3.71744	-0.0406	1.05198
203936_s_at	0.00017	1.51e-05	4.46905	2.69056	1.05153	MMP9	matrix metallopeptidase 9
1554452_a_at	1.51e-06	4.86e-08	5.74036	8.14207	1.04933	HILPDA	hypoxia inducible lipid droplet associated
204924_at	2.03e-06	7.04e-08	5.66399	7.78854	1.04925	TLR2	toll like receptor 2
239973_at	5.49e-05	3.86e-06	4.79117	3.97933	1.04881
218349_s_at	3.06e-10	7.4e-13	7.82786	18.8043	1.04879	ZWILCH	zwilch kinetochore protein
219773_at	9.97e-07	2.88e-08	5.84783	8.64467	1.04872	NOX4	NADPH oxidase 4
227467_at	1.62e-08	1.49e-10	6.86897	13.6915	1.04862	RDH10	retinol dehydrogenase 10 (all-trans)
204485_s_at	4.97e-06	2.09e-07	5.43613	6.75218	1.04808	TOM1L1	target of myb1 like 1 membrane trafficking protein
1558214_s_at	1.61e-07	2.87e-09	6.3061	10.8516	1.04804	CTNNA1	catenin alpha 1
231068_at	0.000494	5.45e-05	4.15154	1.48801	1.04796	SLC47A2	solute carrier family 47 member 2
214262_at	5.5e-06	2.36e-07	5.40987	6.63457	1.04782	MIR6875///TRIP6	microRNA 6875///thyroid hormone receptor interactor 6
212091_s_at	0.000192	1.76e-05	4.43247	2.54853	1.04688	COL6A1	collagen type VI alpha 1 chain
211367_s_at	0.000139	1.19e-05	4.52743	2.91911	1.04673	CASP1	caspase 1
223489_x_at	2.5e-06	9.04e-08	5.61215	7.5503	1.04657	EXOSC3	exosome component 3
212294_at	6.57e-11	7.82e-14	8.21893	20.9715	1.04623	GNG12	G protein subunit gamma 12
237815_at	8.72e-05	6.75e-06	4.66145	3.45228	1.04594
214845_s_at	9.94e-10	3.29e-12	7.56347	17.364	1.04552	CALU	calumenin
207643_s_at	2.84e-07	5.93e-09	6.16393	10.1563	1.04424	TNFRSF1A	TNF receptor superfamily member 1A
229625_at	0.00205	0.0003	3.69909	-0.10216	1.04387	GBP5	guanylate binding protein 5
206316_s_at	7.97e-09	5.79e-11	7.04445	14.603	1.04378	KNTC1	kinetochore associated 1
204252_at	3.74e-11	3.29e-14	8.36792	21.8077	1.04293	CDK2	cyclin dependent kinase 2
223648_s_at	0.000946	0.000118	3.95036	0.76255	1.04272	FGFRL1	fibroblast growth factor receptor-like 1
205884_at	4.31e-05	2.9e-06	4.85706	4.25112	1.04159	ITGA4	integrin subunit alpha 4
204603_at	3.23e-06	1.24e-07	5.54624	7.24947	1.04129	EXO1	exonuclease 1
203426_s_at	2.41e-07	4.86e-09	6.20317	10.3473	1.0409	IGFBP5	insulin like growth factor binding protein 5
213696_s_at	1.14e-06	3.41e-08	5.81291	8.48069	1.04015	MED8	mediator complex subunit 8
203665_at	0.000132	1.11e-05	4.54394	2.98416	1.03957	HMOX1	heme oxygenase 1
217730_at	3.28e-06	1.26e-07	5.54286	7.23411	1.03902	MIR6513///TMBIM1	microRNA 6513///transmembrane BAX inhibitor motif containing 1
1559051_s_at	0.000272	2.67e-05	4.33069	2.15806	1.03807	MB21D1	Mab-21 domain containing 1
202779_s_at	2.13e-09	9.76e-12	7.36878	16.3175	1.03746	UBE2S	ubiquitin conjugating enzyme E2 S
219656_at	1.4e-05	7.39e-07	5.163	5.54796	1.0371	PCDH12	protocadherin 12
209129_at	5.86e-08	7.74e-10	6.55891	12.1106	1.03706	TRIP6	thyroid hormone receptor interactor 6
208790_s_at	4.77e-08	5.83e-10	6.61276	12.3823	1.03615	PTRF	polymerase I and transcript release factor
212169_at	1.38e-10	2.45e-13	8.02137	19.8714	1.03521	FKBP9	FK506 binding protein 9
204015_s_at	0.00121	0.000159	3.87234	0.48905	1.0352	DUSP4	dual specificity phosphatase 4
1554018_at	0.00214	0.000317	3.68446	-0.15105	1.03355	GPNMB	glycoprotein nmb
220983_s_at	0.000136	1.15e-05	4.53439	2.94649	1.03247	MIR612///NEAT1	microRNA 612///nuclear paraspeckle assembly transcript 1 (non-protein coding)
208071_s_at	0.000283	2.8e-05	4.31862	2.1122	1.03058	LAIR1	leukocyte associated immunoglobulin like receptor 1
206348_s_at	0.000357	3.69e-05	4.24957	1.85189	1.03017	PDK3	pyruvate dehydrogenase kinase 3
212063_at	1.67e-05	9.11e-07	5.11704	5.34956	1.02971	CD44	CD44 molecule (Indian blood group)
219587_at	0.0025	0.000384	3.63092	-0.3286	1.02964	TTC12	tetratricopeptide repeat domain 12
218154_at	7.89e-05	5.99e-06	4.68944	3.56507	1.02958	GSDMD	gasdermin D
212115_at	1.72e-08	1.63e-10	6.85313	13.6098	1.02891	HN1L	hematological and neurological expressed 1 like
205158_at	4.41e-06	1.8e-07	5.46716	6.89164	1.02875	RNASE4	ribonuclease A family member 4
226103_at	1.07e-06	3.16e-08	5.82868	8.55467	1.02833	NEXN	nexilin F-actin binding protein
223158_s_at	2.44e-08	2.57e-10	6.76762	13.1704	1.02793	NEK6	NIMA related kinase 6
237624_at	3.93e-05	2.6e-06	4.8819	4.3543	1.02776
209324_s_at	5.57e-07	1.36e-08	5.99942	9.3635	1.02737	RGS16	regulator of G-protein signaling 16
210410_s_at	0.000162	1.43e-05	4.48195	2.74088	1.02661	MSH5-SAPCD1///SAPCD1///MSH5	MSH5-SAPCD1 readthrough (NMD candidate)///suppressor APC domain containing 1///mutS homolog 5
202719_s_at	0.000247	2.38e-05	4.3583	2.26328	1.02639	TES	testin LIM domain protein
231402_at	4.28e-07	9.88e-09	6.06287	9.66772	1.02605	LOC100507507	uncharacterized LOC100507507
207332_s_at	7.37e-09	5.18e-11	7.06486	14.7098	1.02598	TFRC	transferrin receptor
1561158_at	5.83e-06	2.53e-07	5.39507	6.56844	1.02531
221697_at	3.11e-05	1.96e-06	4.94588	4.62178	1.02403	MAP1LC3C	microtubule associated protein 1 light chain 3 gamma
226621_at	2.84e-07	5.93e-09	6.16391	10.1562	1.02369	OSMR	oncostatin M receptor
235821_at	5.51e-05	3.88e-06	4.78995	3.97431	1.02295	WISP1	WNT1 inducible signaling pathway protein 1
207031_at	2.65e-06	9.69e-08	5.59766	7.48395	1.02265	NKX3-2	NK3 homeobox 2
229331_at	0.00286	0.000452	3.58463	-0.48036	1.02262	SPATA18	spermatogenesis associated 18
209969_s_at	3.07e-06	1.16e-07	5.55945	7.30958	1.02229	STAT1	signal transducer and activator of transcription 1
229088_at	0.00054	6.05e-05	4.12485	1.39008	1.02208	ENPP1	ectonucleotide pyrophosphatase/phosphodiesterase 1
220291_at	0.000792	9.58e-05	4.00597	0.96017	1.02078	GDPD2	glycerophosphodiester phosphodiesterase domain containing 2
210008_s_at	1.9e-05	1.06e-06	5.08264	5.2019	1.02066	MRPS12	mitochondrial ribosomal protein S12
234657_at	0.000353	3.64e-05	4.25324	1.86564	1.02066
208808_s_at	2.01e-10	3.9e-13	7.94017	19.4223	1.02058	HMGB2	high mobility group box 2
1554774_at	6.03e-05	4.32e-06	4.76519	3.87293	1.02049	MINA	MYC induced nuclear antigen
218950_at	6.94e-07	1.82e-08	5.94077	9.08402	1.01948	ARAP3	ArfGAP with RhoGAP domain, ankyrin repeat and PH domain 3
209663_s_at	8.95e-08	1.34e-09	6.45376	11.5835	1.01895	ITGA7	integrin subunit alpha 7
227239_at	6.54e-11	7.3e-14	8.23072	21.0375	1.01888	FAM126A	family with sequence similarity 126 member A
228359_at	9.26e-07	2.61e-08	5.86758	8.73766	1.01876	UBASH3B	ubiquitin associated and SH3 domain containing B
238310_at	6.28e-07	1.58e-08	5.96891	9.21788	1.01863
234863_x_at	0.000117	9.61e-06	4.57792	3.11859	1.01812	FBXO5	F-box protein 5
203358_s_at	1.21e-06	3.7e-08	5.79637	8.40324	1.01763	EZH2	enhancer of zeste 2 polycomb repressive complex 2 subunit
236681_at	0.000697	8.21e-05	4.04605	1.104	1.01696	HOXD13	homeobox D13
202877_s_at	1.17e-05	5.92e-07	5.2115	5.75869	1.01659	CD93	CD93 molecule
236495_at	0.00205	0.000301	3.69832	-0.10472	1.01655
201426_s_at	5.68e-09	3.43e-11	7.14046	15.1067	1.01609	VIM	vimentin
211478_s_at	0.00173	0.000245	3.75506	0.0864	1.01512	DPP4	dipeptidyl peptidase 4
218662_s_at	5.09e-10	1.37e-12	7.71903	18.2089	1.01496	NCAPG	non-SMC condensin I complex subunit G
203397_s_at	0.0002	1.85e-05	4.42074	2.50316	1.01474	GALNT3	polypeptide N-acetylgalactosaminyltransferase 3
213865_at	8.54e-05	6.58e-06	4.66732	3.47587	1.01386	DCBLD2	discoidin, CUB and LCCL domain containing 2
231852_at	2.95e-06	1.1e-07	5.57041	7.35952	1.0135	ERI1	exoribonuclease 1
209344_at	4.6e-08	5.58e-10	6.62101	12.424	1.01332	TPM4	tropomyosin 4
240061_at	2.9e-07	6.13e-09	6.15731	10.1241	1.01279
1554835_a_at	1.51e-07	2.64e-09	6.32256	10.9327	1.01128	B3GNT5	UDP-GlcNAc:betaGal beta-1,3-N-acetylglucosaminyltransferase 5
213905_x_at	1.92e-06	6.55e-08	5.67908	7.85812	1.01081	BGN	biglycan
215508_at	0.000258	2.5e-05	4.34617	2.21698	1.01056	BUB1	BUB1 mitotic checkpoint serine/threonine kinase
204698_at	0.000132	1.12e-05	4.54207	2.97677	1.01039	ISG20	interferon stimulated exonuclease gene 20
240952_at	0.000359	3.72e-05	4.24771	1.84493	1.00988
240277_at	8.58e-09	6.37e-11	7.02702	14.512	1.00846
209408_at	7.75e-12	2.6e-15	8.79884	24.2554	1.00843	KIF2C	kinesin family member 2C
233011_at	0.000188	1.72e-05	4.43811	2.57036	1.00806	ANXA1	annexin A1
233297_s_at	0.00041	4.35e-05	4.20846	1.69846	1.00752	CCDC169-SOHLH2///CCDC169	CCDC169-SOHLH2 readthrough///coiled-coil domain containing 169
223592_s_at	5.82e-07	1.44e-08	5.98769	9.30746	1.00662	RNF135	ring finger protein 135
200756_x_at	1.47e-09	5.71e-12	7.46502	16.8332	1.00611	CALU	calumenin
204561_x_at	0.00191	0.000276	3.72277	-0.02266	1.00607	APOC4-APOC2///APOC4///APOC2	APOC4-APOC2 readthrough (NMD candidate)///apolipoprotein C4///apolipoprotein C2
225647_s_at	2.3e-05	1.34e-06	5.03065	4.98005	1.00607	CTSC	cathepsin C
203283_s_at	3.89e-11	3.49e-14	8.35785	21.7511	1.00577	HS2ST1	heparan sulfate 2-O-sulfotransferase 1
1560318_at	0.00136	0.000184	3.83294	0.35264	1.00482	ARHGAP29	Rho GTPase activating protein 29
207808_s_at	6.29e-06	2.78e-07	5.37471	6.47772	1.00462	PROS1	protein S (alpha)
203739_at	1.76e-07	3.22e-09	6.28362	10.7411	1.00432	ZNF217	zinc finger protein 217
222217_s_at	3.11e-07	6.67e-09	6.14069	10.0435	1.00289	SLC27A3	solute carrier family 27 member 3
231781_s_at	0.000141	1.21e-05	4.52266	2.90037	1.00189	LRRC2	leucine rich repeat containing 2
219895_at	1.05e-05	5.18e-07	5.24082	5.88671	1.00137	TMEM255A	transmembrane protein 255A
227438_at	0.000281	2.77e-05	4.32144	2.12289	1.00059	ALPK1	alpha kinase 1
225662_at	3.71e-06	1.46e-07	5.51117	7.09035	1.0004	ZAK	sterile alpha motif and leucine zipper containing kinase AZK
237585_at	5.97e-05	4.27e-06	4.76817	3.88511	0.999734	C4orf47	chromosome 4 open reading frame 47
208891_at	6.78e-05	4.99e-06	4.73207	3.73788	0.998876	DUSP6	dual specificity phosphatase 6
230352_at	9.54e-06	4.6e-07	5.26634	5.99859	0.998407	PRPS2	phosphoribosyl pyrophosphate synthetase 2
217818_s_at	0.000223	2.11e-05	4.38818	2.37775	0.998059	ARPC4	actin related protein 2/3 complex subunit 4
212268_at	8.81e-06	4.19e-07	5.28651	6.08726	0.99691	SERPINB1	serpin family B member 1
214770_at	7.04e-05	5.22e-06	4.72145	3.69472	0.996013	MSR1	macrophage scavenger receptor 1
201764_at	3.35e-06	1.29e-07	5.53714	7.20812	0.995802	TMEM106C	transmembrane protein 106C
232472_at	2.79e-05	1.7e-06	4.97735	4.75427	0.995694
206601_s_at	0.00276	0.000434	3.59653	-0.4415	0.995586	LOC401021///HOXD4///HOXD3	uncharacterized LOC401021///homeobox D4///homeobox D3
201850_at	1.03e-06	2.97e-08	5.84101	8.61259	0.995542	CAPG	capping actin protein, gelsolin like
234945_at	0.0029	0.00046	3.57983	-0.49598	0.995176	MTFR2	mitochondrial fission regulator 2
231957_s_at	2.73e-05	1.65e-06	4.98422	4.78327	0.995028	DPP9	dipeptidyl peptidase 9
209098_s_at	1.95e-07	3.65e-09	6.25946	10.6225	0.994795	JAG1	jagged 1
218507_at	4.95e-06	2.08e-07	5.43725	6.7572	0.994755	HILPDA	hypoxia inducible lipid droplet associated
200872_at	4.08e-05	2.72e-06	4.87193	4.31284	0.99461	S100A10	S100 calcium binding protein A10
201367_s_at	9.52e-07	2.71e-08	5.8596	8.70008	0.994327	ZFP36L2	ZFP36 ring finger protein like 2
223000_s_at	9.03e-07	2.52e-08	5.87464	8.77096	0.993972	F11R	F11 receptor
203554_x_at	9.24e-11	1.32e-13	8.12831	20.4656	0.993885	PTTG1	pituitary tumor-transforming 1
207370_at	2.49e-05	1.48e-06	5.00935	4.88961	0.993785	IBSP	integrin binding sialoprotein
213142_x_at	2e-07	3.79e-09	6.25205	10.5862	0.993682	GSAP	gamma-secretase activating protein
240922_at	7.34e-06	3.37e-07	5.33394	6.29666	0.992626
202953_at	6.52e-05	4.75e-06	4.74329	3.78353	0.992319	C1QB	complement C1q B chain
220060_s_at	9.94e-09	7.82e-11	6.98897	14.3135	0.992065	PARPBP	PARP1 binding protein
205870_at	0.00194	0.000281	3.71703	-0.04197	0.991672	BDKRB2	bradykinin receptor B2
235609_at	2.41e-08	2.52e-10	6.77087	13.1871	0.991184	BRIP1	BRCA1 interacting protein C-terminal helicase 1
203370_s_at	3.02e-07	6.42e-09	6.14827	10.0803	0.990426	PDLIM7	PDZ and LIM domain 7
1558692_at	1.22e-05	6.19e-07	5.20186	5.71671	0.990244	GLMP	glycosylated lysosomal membrane protein
202375_at	4.13e-08	4.92e-10	6.64511	12.5461	0.989719	SEC24D	SEC24 homolog D, COPII coat complex component
1553678_a_at	2.77e-08	3.03e-10	6.73653	13.0114	0.98954	ITGB1	integrin subunit beta 1
211530_x_at	1.08e-05	5.36e-07	5.23306	5.85281	0.988867	HLA-G	major histocompatibility complex, class I, G
228325_at	7.27e-06	3.32e-07	5.33673	6.30905	0.988536	SPIDR	scaffolding protein involved in DNA repair
235742_at	1.82e-05	1.01e-06	5.09398	5.25048	0.988213	RHOC	ras homolog family member C
236347_at	3.34e-06	1.29e-07	5.53822	7.21304	0.98799	MMAA	methylmalonic aciduria (cobalamin deficiency) cblA type
235489_at	7.61e-06	3.51e-07	5.32457	6.2552	0.987813	RHOJ	ras homolog family member J
1553530_a_at	6.86e-08	9.4e-10	6.5217	11.9235	0.986855	ITGB1	integrin subunit beta 1
206580_s_at	2.29e-07	4.57e-09	6.21538	10.4068	0.986445	EFEMP2	EGF containing fibulin like extracellular matrix protein 2
214660_at	2.04e-05	1.15e-06	5.06451	5.12435	0.986306	ITGA1	integrin subunit alpha 1
225977_at	0.00208	0.000307	3.69263	-0.12377	0.985992	PCDH18	protocadherin 18
1554768_a_at	3.73e-08	4.3e-10	6.67068	12.6759	0.985628	MAD2L1	MAD2 mitotic arrest deficient-like 1 (yeast)
212141_at	8.85e-06	4.21e-07	5.28546	6.08261	0.985315	MCM4	minichromosome maintenance complex component 4
202619_s_at	9.05e-07	2.53e-08	5.87416	8.76868	0.985282	PLOD2	procollagen-lysine,2-oxoglutarate 5-dioxygenase 2
201531_at	5.26e-05	3.68e-06	4.8023	4.02505	0.985052	ZFP36	ZFP36 ring finger protein
235202_x_at	9.97e-07	2.87e-08	5.84796	8.64527	0.984856	IKBIP	IKBKB interacting protein
225171_at	6.26e-06	2.77e-07	5.37585	6.48278	0.984835	ARHGAP18	Rho GTPase activating protein 18
230119_at	0.000208	1.94e-05	4.40831	2.45519	0.98421	EPHB2	EPH receptor B2
226582_at	1.27e-05	6.53e-07	5.19009	5.66548	0.983777	LOC400043	uncharacterized LOC400043
206289_at	0.00108	0.000139	3.90707	0.61023	0.983216	HOXA4	homeobox A4
214463_x_at	0.0011	0.000143	3.90025	0.58638	0.98307	HIST1H4J	histone cluster 1, H4j
221489_s_at	6.11e-06	2.68e-07	5.38261	6.51287	0.982723	SPRY4	sprouty RTK signaling antagonist 4
208579_x_at	7.5e-08	1.06e-09	6.49883	11.8089	0.982263	H2BFS	H2B histone family member S
224840_at	0.000128	1.07e-05	4.55223	3.01689	0.981565	FKBP5	FK506 binding protein 5
228188_at	2.29e-07	4.58e-09	6.21489	10.4045	0.980524	FOSL2	FOS like 2, AP-1 transcription factor subunit
201465_s_at	2.55e-06	9.21e-08	5.60829	7.53263	0.979324	JUN	Jun proto-oncogene, AP-1 transcription factor subunit
202796_at	0.000156	1.37e-05	4.49332	2.7853	0.979299	SYNPO	synaptopodin
210776_x_at	1.6e-06	5.25e-08	5.7245	8.06837	0.978401	TCF3	transcription factor 3
225548_at	0.000851	0.000104	3.98429	0.88285	0.978241	SHROOM3	shroom family member 3
1556826_s_at	0.000452	4.88e-05	4.17917	1.58989	0.977993	DRAXIN	dorsal inhibitory axon guidance protein
217028_at	9.95e-05	7.92e-06	4.62375	3.30112	0.977487	CXCR4	C-X-C motif chemokine receptor 4
203698_s_at	0.00017	1.52e-05	4.46849	2.68837	0.977386	FRZB	frizzled-related protein
231838_at	1.39e-08	1.22e-10	6.90622	13.884	0.976412	PABPC1L	poly(A) binding protein cytoplasmic 1 like
239413_at	0.000338	3.46e-05	4.2658	1.91278	0.976225	CEP152	centrosomal protein 152
229259_at	0.00111	0.000144	3.8989	0.58165	0.975535	GFAP	glial fibrillary acidic protein
230258_at	3.19e-06	1.22e-07	5.54981	7.26569	0.975105	GLIS3	GLIS family zinc finger 3
219494_at	4.59e-09	2.59e-11	7.19199	15.3783	0.974581	RAD54B	RAD54 homolog B (S. cerevisiae)
223276_at	1.29e-06	4.01e-08	5.77987	8.32616	0.974068	SMIM3	small integral membrane protein 3
211241_at	2.27e-05	1.32e-06	5.03461	4.99686	0.973927	ANXA2P3	annexin A2 pseudogene 3
204318_s_at	2.66e-07	5.48e-09	6.17938	10.2314	0.973281	GTSE1	G2 and S-phase expressed 1
211767_at	3.37e-06	1.3e-07	5.53564	7.2013	0.972659	GINS4	GINS complex subunit 4
1570177_at	0.000907	0.000112	3.96429	0.81183	0.971888
205153_s_at	0.000389	4.09e-05	4.22423	1.75718	0.971526	CD40	CD40 molecule
1558329_at	0.00188	0.000271	3.7276	-0.00641	0.970501	TONSL	tonsoku-like, DNA repair protein
229816_at	3.3e-05	2.1e-06	4.93064	4.55785	0.970008	WDR78	WD repeat domain 78
1569150_x_at	5.46e-05	3.84e-06	4.7927	3.98559	0.969131	PDLIM7	PDZ and LIM domain 7
205580_s_at	7.09e-06	3.23e-07	5.34304	6.33699	0.968715	HRH1	histamine receptor H1
238407_at	0.000182	1.65e-05	4.44772	2.60761	0.968262
204883_s_at	2.8e-06	1.04e-07	5.58357	7.41954	0.968054	HUS1	HUS1 checkpoint clamp component
239217_x_at	0.000612	7e-05	4.08734	1.25337	0.968005	ABCC3	ATP binding cassette subfamily C member 3
240947_at	0.000614	7.03e-05	4.08635	1.24975	0.967961	ANO6	anoctamin 6
203835_at	0.000149	1.29e-05	4.50703	2.839	0.967859	LRRC32	leucine rich repeat containing 32
227103_s_at	4.15e-06	1.68e-07	5.4825	6.9608	0.967675	ECE2	endothelin converting enzyme 2
202620_s_at	1.31e-07	2.21e-09	6.35743	11.105	0.967665	PLOD2	procollagen-lysine,2-oxoglutarate 5-dioxygenase 2
206662_at	1.17e-06	3.55e-08	5.80481	8.44277	0.967398	GLRX	glutaredoxin
215193_x_at	0.000104	8.29e-06	4.61295	3.25797	0.966868	LOC101060835///LOC100996809///HLA-DRB4///HLA-DRB3///HLA-DRB1///HLA-DQB1	HLA class II histocompatibility antigen, DQ beta 1 chain-like///HLA class II histocompatibility antigen, DRB1-10 beta chain-like///major histocompatibility complex, class II, DR beta 4///major histocompatibility complex, class II, DR beta 3///major histocompatibility complex, class II, DR beta 1///major histocompatibility complex, class II, DQ beta 1
1555483_x_at	4.81e-05	3.31e-06	4.82663	4.12525	0.966584	FBLIM1	filamin binding LIM protein 1
201389_at	6.43e-06	2.87e-07	5.36838	6.44956	0.966496	ITGA5	integrin subunit alpha 5
204558_at	0.000101	8.01e-06	4.62103	3.29022	0.96646	RAD54L	RAD54-like (S. cerevisiae)
204961_s_at	0.00143	0.000195	3.81682	0.29717	0.965751	NCF1C///NCF1B///NCF1	neutrophil cytosolic factor 1C pseudogene///neutrophil cytosolic factor 1B pseudogene///neutrophil cytosolic factor 1
201508_at	0.000408	4.32e-05	4.20994	1.70399	0.965547	IGFBP4	insulin like growth factor binding protein 4
227253_at	0.00171	0.000242	3.75831	0.09742	0.965188	CP	ceruloplasmin (ferroxidase)
205107_s_at	0.000922	0.000115	3.95913	0.79354	0.964853	EFNA4	ephrin A4
244447_at	3.57e-05	2.31e-06	4.90919	4.46808	0.964528
224997_x_at	0.000893	0.00011	3.96891	0.82821	0.964396	MIR675///H19	microRNA 675///H19, imprinted maternally expressed transcript (non-protein coding)
220088_at	1.76e-05	9.72e-07	5.10261	5.28756	0.964383	C5AR1	complement component 5a receptor 1
227834_at	0.000716	8.48e-05	4.03772	1.074	0.963478	TXLNB	taxilin beta
1562876_s_at	0.00168	0.000236	3.76486	0.11964	0.963194	MIR4435-2HG	MIR4435-2 host gene
209087_x_at	2.7e-09	1.37e-11	7.30725	15.9894	0.962172	MCAM	melanoma cell adhesion molecule
1552365_at	0.001	0.000128	3.93055	0.69269	0.961959	SCIN	scinderin
227051_at	3.56e-05	2.3e-06	4.90976	4.47045	0.961598	BACE2	beta-site APP-cleaving enzyme 2
213560_at	0.000525	5.84e-05	4.13371	1.42254	0.961031	GADD45B	growth arrest and DNA damage inducible beta
221211_s_at	1.04e-06	3.03e-08	5.83732	8.59524	0.960706	MAP3K7CL	MAP3K7 C-terminal like
207425_s_at	0.000747	8.95e-05	4.02363	1.02339	0.960139	2019-09-09	septin 9
1559394_a_at	0.000455	4.92e-05	4.17708	1.58214	0.959897
217436_x_at	2.39e-06	8.51e-08	5.62477	7.60816	0.959875	HLA-J	major histocompatibility complex, class I, J (pseudogene)
209010_s_at	0.000926	0.000115	3.95766	0.78835	0.959794	TRIO	trio Rho guanine nucleotide exchange factor
226388_at	0.000289	2.87e-05	4.31243	2.08872	0.959439	TCEA3	transcription elongation factor A3
214469_at	0.000332	3.39e-05	4.27099	1.93228	0.959364	HIST1H2AE	histone cluster 1, H2ae
200664_s_at	1.28e-07	2.13e-09	6.36393	11.1372	0.95908	DNAJB1	DnaJ heat shock protein family (Hsp40) member B1
225524_at	2.76e-07	5.74e-09	6.17042	10.1878	0.958716	ANTXR2	anthrax toxin receptor 2
1566966_at	0.00125	0.000167	3.85932	0.44385	0.95815
222150_s_at	2.09e-07	4.04e-09	6.23936	10.524	0.958102	GSAP	gamma-secretase activating protein
213007_at	1.98e-07	3.75e-09	6.25419	10.5967	0.957035	FANCI	Fanconi anemia complementation group I
213397_x_at	3.21e-06	1.23e-07	5.54788	7.25692	0.95623	RNASE4	ribonuclease A family member 4
1569342_at	1.65e-05	8.99e-07	5.11989	5.36185	0.954725	GLI3	GLI family zinc finger 3
209280_at	2.21e-05	1.28e-06	5.04172	5.02712	0.954201	MRC2	mannose receptor C type 2
1555976_s_at	0.000741	8.85e-05	4.02646	1.03356	0.952753	MYL12A	myosin light chain 12A
208892_s_at	6.32e-05	4.57e-06	4.75253	3.8212	0.952472	DUSP6	dual specificity phosphatase 6
203282_at	5.66e-08	7.37e-10	6.56815	12.1571	0.952135	GBE1	glucan (1,4-alpha-), branching enzyme 1
209875_s_at	1.66e-07	2.99e-09	6.29812	10.8124	0.952004	SPP1	secreted phosphoprotein 1
224428_s_at	1.78e-07	3.25e-09	6.28173	10.7318	0.951927	CDCA7	cell division cycle associated 7
209619_at	5.87e-06	2.55e-07	5.39363	6.56203	0.951834	CD74	CD74 molecule
212364_at	2.3e-05	1.34e-06	5.03161	4.9841	0.951233	MYO1B	myosin IB
212003_at	4.54e-05	3.08e-06	4.8431	4.19333	0.950688	SZRD1	SUZ RNA binding domain containing 1
201160_s_at	1.13e-06	3.39e-08	5.81416	8.48656	0.95026	YBX3	Y-box binding protein 3
231728_at	0.00215	0.00032	3.68162	-0.16052	0.949836	CAPS	calcyphosine
228415_at	1.12e-06	3.33e-08	5.81791	8.50416	0.949576	AP1S2	adaptor related protein complex 1 sigma 2 subunit
1555650_at	1.17e-05	5.92e-07	5.21168	5.75948	0.949562	KLHL17	kelch like family member 17
204472_at	6.82e-06	3.07e-07	5.3534	6.38295	0.949165	GEM	GTP binding protein overexpressed in skeletal muscle
209546_s_at	2.41e-05	1.42e-06	5.01779	4.9254	0.948744	APOL1	apolipoprotein L1
242934_at	9.19e-06	4.41e-07	5.27571	6.03977	0.948573	LOC101928409	uncharacterized LOC101928409
235949_at	1.56e-09	6.36e-12	7.44584	16.7302	0.947917	TTC26	tetratricopeptide repeat domain 26
200755_s_at	1.47e-10	2.66e-13	8.00676	19.7905	0.947887	CALU	calumenin
221732_at	1.57e-06	5.12e-08	5.72977	8.09285	0.947762	CANT1	calcium activated nucleotidase 1
230333_at	1.54e-06	5e-08	5.73488	8.11659	0.947455
238608_at	0.000117	9.63e-06	4.57722	3.11583	0.947107
1554576_a_at	0.00175	0.00025	3.75003	0.06936	0.946951	ETV4	ETS variant 4
238423_at	0.0012	0.000159	3.87246	0.48946	0.946484	SYTL3	synaptotagmin like 3
228531_at	1.67e-06	5.56e-08	5.71284	8.01433	0.945765	SAMD9	sterile alpha motif domain containing 9
242486_at	3.45e-08	3.92e-10	6.68774	12.7627	0.94438
201123_s_at	0.000211	1.98e-05	4.40416	2.4392	0.944351	EIF5A	eukaryotic translation initiation factor 5A
219607_s_at	0.00113	0.000147	3.89242	0.559	0.944303	MS4A4A	membrane spanning 4-domains A4A
231183_s_at	1.38e-07	2.36e-09	6.34442	11.0406	0.944203	JAG1	jagged 1
204352_at	3.7e-06	1.46e-07	5.51213	7.09471	0.943079	TRAF5	TNF receptor associated factor 5
228617_at	3.45e-05	2.21e-06	4.91887	4.50857	0.94283	XAF1	XIAP associated factor 1
201743_at	0.000547	6.14e-05	4.12078	1.3752	0.942664	CD14	CD14 molecule
228176_at	7.2e-07	1.91e-08	5.93059	9.03569	0.942153	S1PR3	sphingosine-1-phosphate receptor 3
202134_s_at	0.000472	5.16e-05	4.1652	1.53829	0.941458	WWTR1	WW domain containing transcription regulator 1
204489_s_at	5.06e-06	2.13e-07	5.43133	6.73065	0.94124	CD44	CD44 molecule (Indian blood group)
218618_s_at	1.54e-07	2.69e-09	6.31864	10.9134	0.940264	LOC101928615///FNDC3B	uncharacterized LOC101928615///fibronectin type III domain containing 3B
223398_at	7.68e-06	3.56e-07	5.32203	6.24395	0.938615	CARD19	caspase recruitment domain family member 19
202236_s_at	1.49e-11	8.71e-15	8.59455	23.0899	0.93803	SLC16A1	solute carrier family 16 member 1
223591_at	1.46e-06	4.66e-08	5.74912	8.18281	0.93643	RNF135	ring finger protein 135
209122_at	0.000207	1.92e-05	4.41101	2.4656	0.936076	PLIN2	perilipin 2
208691_at	5.64e-09	3.4e-11	7.14239	15.1168	0.935532	TFRC	transferrin receptor
204907_s_at	0.00171	0.000242	3.75887	0.0993	0.935118	MIR8085///BCL3	microRNA 8085///B-cell CLL/lymphoma 3
236592_at	0.000161	1.43e-05	4.483	2.74497	0.935116
215073_s_at	6.89e-06	3.11e-07	5.3508	6.37143	0.933699	NR2F2	nuclear receptor subfamily 2 group F member 2
211799_x_at	2.44e-05	1.44e-06	5.01489	4.91311	0.933079	HLA-C	major histocompatibility complex, class I, C
210517_s_at	1.98e-05	1.12e-06	5.07095	5.15186	0.933002	AKAP12	A-kinase anchoring protein 12
203987_at	4.28e-05	2.87e-06	4.85943	4.26096	0.932867	FZD6	frizzled class receptor 6
224924_at	0.00144	0.000196	3.81568	0.29323	0.932021	TTC7A	tetratricopeptide repeat domain 7A
221107_at	2.36e-05	1.38e-06	5.02489	4.95553	0.931917	CHRNA9	cholinergic receptor nicotinic alpha 9 subunit
208306_x_at	1.43e-05	7.58e-07	5.1574	5.52374	0.931456	HLA-DRB1	major histocompatibility complex, class II, DR beta 1
220543_at	8.4e-06	3.96e-07	5.29904	6.14245	0.931366	C21orf62	chromosome 21 open reading frame 62
203567_s_at	1.37e-05	7.2e-07	5.16887	5.57339	0.931015	TRIM38	tripartite motif containing 38
222267_at	1.32e-05	6.82e-07	5.18057	5.62413	0.930771	TMEM209	transmembrane protein 209
202709_at	7.72e-05	5.83e-06	4.69577	3.59065	0.930447	FMOD	fibromodulin
201169_s_at	0.000388	4.07e-05	4.22534	1.76132	0.930391	BHLHE40	basic helix-loop-helix family member e40
219666_at	1.33e-05	6.92e-07	5.17754	5.611	0.930091	MS4A6A	membrane spanning 4-domains A6A
228243_at	0.00073	8.68e-05	4.03168	1.05228	0.930077
201808_s_at	0.000195	1.8e-05	4.42746	2.52912	0.929793	ENG	endoglin
238748_at	0.000398	4.2e-05	4.21744	1.7319	0.929506	RAD18	RAD18, E3 ubiquitin protein ligase
221884_at	0.000371	3.86e-05	4.23851	1.8105	0.929226	MECOM	MDS1 and EVI1 complex locus
242786_at	0.00151	0.000208	3.79926	0.23694	0.92849	SBF2-AS1	SBF2 antisense RNA 1
208146_s_at	3.59e-05	2.32e-06	4.90764	4.46162	0.927791	CPVL	carboxypeptidase, vitellogenic like
225262_at	1.46e-07	2.53e-09	6.3307	10.9729	0.927634	FOSL2	FOS like 2, AP-1 transcription factor subunit
212077_at	1.05e-09	3.61e-12	7.54735	17.2769	0.927581	CALD1	caldesmon 1
202208_s_at	2.34e-06	8.29e-08	5.63012	7.63271	0.927565	ARL4C	ADP ribosylation factor like GTPase 4C
223377_x_at	1.13e-07	1.79e-09	6.39743	11.3032	0.9273	CISH	cytokine inducible SH2 containing protein
201469_s_at	4.02e-07	9.15e-09	6.07811	9.74108	0.926724	SHC1	SHC adaptor protein 1
221781_s_at	5.88e-09	3.6e-11	7.13147	15.0594	0.926598	DNAJC10	DnaJ heat shock protein family (Hsp40) member C10
202668_at	1e-07	1.56e-09	6.42481	11.4393	0.926401	EFNB2	ephrin B2
209790_s_at	7.13e-08	9.88e-10	6.51225	11.8761	0.926324	CASP6	caspase 6
200808_s_at	1.31e-07	2.19e-09	6.35864	11.1109	0.926301	ZYX	zyxin
204531_s_at	2.41e-08	2.52e-10	6.77129	13.1892	0.925964	BRCA1	BRCA1, DNA repair associated
214084_x_at	0.0022	0.000328	3.67436	-0.18472	0.925875	NCF1	neutrophil cytosolic factor 1
212647_at	0.000397	4.18e-05	4.21827	1.73498	0.925837	RRAS	related RAS viral (r-ras) oncogene homolog
221879_at	9.32e-05	7.32e-06	4.64231	3.37539	0.925465	CALML4	calmodulin like 4
210663_s_at	0.000456	4.94e-05	4.17622	1.57898	0.923956	KYNU	kynureninase
210416_s_at	1.75e-06	5.91e-08	5.70023	7.95591	0.923417	CHEK2	checkpoint kinase 2
1559265_at	0.00265	0.000412	3.61078	-0.39483	0.923405	SKIDA1	SKI/DACH domain containing 1
228750_at	0.000565	6.38e-05	4.11117	1.34011	0.923209	COL14A1	collagen type XIV alpha 1 chain
225265_at	4.23e-07	9.71e-09	6.06631	9.68427	0.922887	RBMS1	RNA binding motif single stranded interacting protein 1
210233_at	0.00123	0.000163	3.86558	0.46559	0.922799	IL1RAP	interleukin 1 receptor accessory protein
207331_at	0.00136	0.000184	3.83247	0.35102	0.922447	CENPF	centromere protein F
209310_s_at	4.88e-05	3.37e-06	4.82276	4.10929	0.922046	CASP4	caspase 4
216322_at	5.22e-05	3.65e-06	4.80415	4.03265	0.921263	CD58	CD58 molecule
241024_at	8.8e-05	6.83e-06	4.65869	3.44116	0.921181	KHDC1	KH homology domain containing 1
220649_at	0.00255	0.000392	3.62478	-0.34882	0.920712	AGBL3	ATP/GTP binding protein like 3
230165_at	4.42e-10	1.16e-12	7.74786	18.3662	0.920386	SGO2	shugoshin 2
223695_s_at	7.59e-05	5.71e-06	4.70034	3.60914	0.920249	ARSD	arylsulfatase D
1555962_at	0.000354	3.66e-05	4.25205	1.86118	0.920098	B3GNT7	UDP-GlcNAc:betaGal beta-1,3-N-acetylglucosaminyltransferase 7
218484_at	3.41e-05	2.18e-06	4.92173	4.52051	0.920038	NDUFA4L2	NDUFA4, mitochondrial complex associated like 2
211990_at	2.55e-05	1.52e-06	5.00321	4.8636	0.919685	HLA-DPA1	major histocompatibility complex, class II, DP alpha 1
209312_x_at	1.7e-05	9.35e-07	5.11117	5.32431	0.919672	LOC101060835///LOC100996809///HLA-DRB5///HLA-DRB4///HLA-DRB1///HLA-DQB1	HLA class II histocompatibility antigen, DQ beta 1 chain-like///HLA class II histocompatibility antigen, DRB1-10 beta chain-like///major histocompatibility complex, class II, DR beta 5///major histocompatibility complex, class II, DR beta 4///major histocompatibility complex, class II, DR beta 1///major histocompatibility complex, class II, DQ beta 1
211088_s_at	0.00272	0.000425	3.60207	-0.42337	0.918034	PLK4	polo like kinase 4
209676_at	0.000538	6.02e-05	4.12606	1.39453	0.917752	TFPI	tissue factor pathway inhibitor
204051_s_at	0.00033	3.36e-05	4.27314	1.94039	0.917678	SFRP4	secreted frizzled related protein 4
243481_at	1.92e-05	1.08e-06	5.07895	5.18608	0.917625	RHOJ	ras homolog family member J
210930_s_at	0.000744	8.9e-05	4.02513	1.02879	0.917314	ERBB2	erb-b2 receptor tyrosine kinase 2
226452_at	6.04e-07	1.5e-08	5.97889	9.26548	0.916918	PDK1	pyruvate dehydrogenase kinase 1
210101_x_at	1.05e-09	3.57e-12	7.54923	17.287	0.916895	SH3GLB1	SH3 domain containing GRB2 like endophilin B1
221773_at	5.14e-07	1.23e-08	6.01914	9.45783	0.916588	ELK3	ELK3, ETS transcription factor
204971_at	5.83e-05	4.16e-06	4.77414	3.90951	0.916092	CSTA	cystatin A
1562249_at	0.000122	1.01e-05	4.56629	3.0725	0.915704	EPHA1-AS1	EPHA1 antisense RNA 1
207030_s_at	0.000377	3.92e-05	4.23467	1.79613	0.915554	CSRP2	cysteine and glycine rich protein 2
207610_s_at	1.77e-06	5.96e-08	5.69865	7.94858	0.915361	ADGRE2	adhesion G protein-coupled receptor E2
205579_at	7.09e-08	9.79e-10	6.51396	11.8847	0.915357	HRH1	histamine receptor H1
225834_at	5.38e-09	3.2e-11	7.15333	15.1744	0.91399	FAM72A///FAM72D///FAM72B///FAM72C	family with sequence similarity 72 member A///family with sequence similarity 72 member D///family with sequence similarity 72 member B///family with sequence similarity 72 member C
209307_at	2.2e-07	4.34e-09	6.22533	10.4554	0.913975	SWAP70	SWAP switching B-cell complex 70kDa subunit
204017_at	7.31e-06	3.34e-07	5.33531	6.30273	0.91364	KDELR3	KDEL endoplasmic reticulum protein retention receptor 3
1561149_at	0.00114	0.000149	3.88879	0.54636	0.913247
1555259_at	2.82e-08	3.11e-10	6.73145	12.9855	0.913049	ZAK	sterile alpha motif and leucine zipper containing kinase AZK
210538_s_at	0.000866	0.000106	3.97833	0.86166	0.912378	BIRC3	baculoviral IAP repeat containing 3
208370_s_at	1.29e-07	2.16e-09	6.36159	11.1255	0.912136	RCAN1	regulator of calcineurin 1
1556034_s_at	2.48e-05	1.47e-06	5.0102	4.89322	0.912045	MTMR11	myotubularin related protein 11
242517_at	0.000941	0.000117	3.9524	0.76974	0.912038	KISS1R	KISS1 receptor
202669_s_at	1.63e-05	8.86e-07	5.12316	5.37592	0.911898	EFNB2	ephrin B2
203760_s_at	0.000239	2.28e-05	4.36924	2.3051	0.911741	SLA	Src-like-adaptor
202007_at	0.000314	3.16e-05	4.28851	1.99828	0.91139	NID1	nidogen 1
213340_s_at	3.29e-10	8.24e-13	7.80877	18.6996	0.911315	TP73-AS1	TP73 antisense RNA 1
201615_x_at	9.02e-08	1.35e-09	6.45205	11.575	0.910505	CALD1	caldesmon 1
213006_at	2.97e-05	1.84e-06	4.95985	4.68049	0.910074	CEBPD	CCAAT/enhancer binding protein delta
223321_s_at	2.56e-06	9.29e-08	5.60647	7.52427	0.909273	FGFRL1	fibroblast growth factor receptor-like 1
203323_at	0.000153	1.34e-05	4.49885	2.80693	0.909241	CAV2	caveolin 2
202988_s_at	0.000899	0.000111	3.96706	0.82166	0.908893	RGS1	regulator of G-protein signaling 1
229222_at	0.000255	2.47e-05	4.34971	2.23049	0.907867	ACSS3	acyl-CoA synthetase short-chain family member 3
209306_s_at	1.42e-06	4.52e-08	5.7555	8.21248	0.906561	SWAP70	SWAP switching B-cell complex 70kDa subunit
202869_at	0.000658	7.64e-05	4.06473	1.17143	0.906097	OAS1	2'-5'-oligoadenylate synthetase 1
212173_at	1.2e-08	9.9e-11	6.94545	14.0873	0.906061	AK2	adenylate kinase 2
218959_at	0.000201	1.86e-05	4.41889	2.496	0.905108	HOXC10	homeobox C10
232901_at	0.000117	9.61e-06	4.57773	3.11784	0.904095	RARS2	arginyl-tRNA synthetase 2, mitochondrial
221009_s_at	0.000437	4.7e-05	4.18914	1.62679	0.903802	ANGPTL4	angiopoietin like 4
219885_at	0.000288	2.86e-05	4.31338	2.09235	0.903424	SLFN12	schlafen family member 12
1556427_s_at	1.49e-07	2.6e-09	6.32581	10.9488	0.903085	LRRN4CL	LRRN4 C-terminal like
202820_at	0.00148	0.000204	3.8051	0.25694	0.901923	AHR	aryl hydrocarbon receptor
214791_at	1.51e-07	2.62e-09	6.32362	10.938	0.90101	SP140L	SP140 nuclear body protein like
222037_at	7.97e-05	6.07e-06	4.68627	3.55225	0.900634	MCM4	minichromosome maintenance complex component 4
238906_s_at	4.49e-05	3.04e-06	4.84593	4.20504	0.899273	RHOJ	ras homolog family member J
212414_s_at	5.51e-06	2.37e-07	5.40943	6.63261	0.898362	GLYR1///SEPT6	glyoxylate reductase 1 homolog///septin 6
207304_at	3.29e-10	8.22e-13	7.80933	18.7027	0.897961	ZNF45	zinc finger protein 45
232774_x_at	0.000754	9.05e-05	4.02082	1.01333	0.896681	ZIK1	zinc finger protein interacting with K protein 1
223989_s_at	1.96e-07	3.69e-09	6.25716	10.6112	0.896655	REXO2	RNA exonuclease 2
1568574_x_at	1.23e-06	3.78e-08	5.79186	8.38215	0.896361	SPP1	secreted phosphoprotein 1
204444_at	2.83e-06	1.05e-07	5.58041	7.40516	0.896334	KIF11	kinesin family member 11
200922_at	2.17e-08	2.18e-10	6.79793	13.3258	0.896304	KDELR1	KDEL endoplasmic reticulum protein retention receptor 1
206632_s_at	3.43e-06	1.33e-07	5.53117	7.18103	0.895828	APOBEC3B	apolipoprotein B mRNA editing enzyme catalytic subunit 3B
47550_at	0.000189	1.73e-05	4.43668	2.56482	0.895448	LZTS1	leucine zipper tumor suppressor 1
207686_s_at	0.000281	2.77e-05	4.32085	2.12068	0.895272	CASP8	caspase 8
230655_at	0.00171	0.000242	3.75875	0.09891	0.894315
202856_s_at	4.75e-06	1.97e-07	5.4481	6.80592	0.894092	MIR6787///SLC16A3	microRNA 6787///solute carrier family 16 member 3
212937_s_at	0.000982	0.000124	3.93778	0.71814	0.893916	COL6A1	collagen type VI alpha 1 chain
218162_at	2.33e-06	8.27e-08	5.63071	7.63541	0.893825	OLFML3	olfactomedin like 3
236114_at	1.78e-06	6.01e-08	5.69686	7.94031	0.893755
230033_at	0.00135	0.000182	3.83536	0.36098	0.893693	DNAAF3	dynein axonemal assembly factor 3
234501_x_at	0.00187	0.000269	3.72917	-0.00111	0.893582
228143_at	0.000196	1.81e-05	4.42573	2.52246	0.892367	CP	ceruloplasmin (ferroxidase)
206101_at	8.99e-05	6.99e-06	4.65296	3.41814	0.892058	ECM2	extracellular matrix protein 2
212865_s_at	0.00259	0.0004	3.61929	-0.36689	0.891801	COL14A1	collagen type XIV alpha 1 chain
202950_at	8.5e-10	2.71e-12	7.59827	17.5523	0.890895	CRYZ	crystallin zeta
236334_at	0.000661	7.69e-05	4.06308	1.16546	0.89077
220258_s_at	8.87e-05	6.9e-06	4.65625	3.43135	0.890666	WRAP53	WD repeat containing antisense to TP53
1555349_a_at	0.000586	6.65e-05	4.10037	1.30073	0.890579	ITGB2	integrin subunit beta 2
209120_at	0.000102	8.17e-06	4.61639	3.2717	0.890451	NR2F2	nuclear receptor subfamily 2 group F member 2
224851_at	0.00103	0.000132	3.9221	0.66296	0.890414	CDK6	cyclin dependent kinase 6
205176_s_at	1.51e-14	2.77e-19	10.3089	33.0892	0.890289	ITGB3BP	integrin subunit beta 3 binding protein
233110_s_at	4.03e-08	4.77e-10	6.65101	12.576	0.889739	BCL2L12	BCL2 like 12
221245_s_at	5.84e-07	1.44e-08	5.98699	9.30412	0.889564	FZD5	frizzled class receptor 5
215127_s_at	8.41e-08	1.23e-09	6.46991	11.6642	0.888951	RBMS1	RNA binding motif single stranded interacting protein 1
200757_s_at	1.33e-10	2.31e-13	8.0313	19.9265	0.888361	CALU	calumenin
228055_at	0.000258	2.51e-05	4.34581	2.21561	0.887992	NAPSB	napsin B aspartic peptidase, pseudogene
223490_s_at	2.87e-05	1.76e-06	4.96962	4.72168	0.887552	EXOSC3	exosome component 3
227196_at	6.86e-08	9.39e-10	6.52201	11.9251	0.887434	RHPN2	rhophilin Rho GTPase binding protein 2
206488_s_at	0.000675	7.89e-05	4.05623	1.14072	0.886778	CD36	CD36 molecule
209709_s_at	5.15e-08	6.48e-10	6.5927	12.2809	0.886724	HMMR	hyaluronan mediated motility receptor
209398_at	7.69e-06	3.56e-07	5.32164	6.24223	0.886715	HIST1H1C	histone cluster 1, H1c
1567628_at	0.000209	1.95e-05	4.4069	2.44975	0.886698	CD74	CD74 molecule
216057_at	0.00148	0.000204	3.80518	0.25721	0.884159	RAB3GAP2	RAB3 GTPase activating non-catalytic protein subunit 2
234411_x_at	0.000156	1.37e-05	4.49336	2.78545	0.884057	CD44	CD44 molecule (Indian blood group)
216899_s_at	7.52e-05	5.65e-06	4.70302	3.61998	0.884018	SKAP2	src kinase associated phosphoprotein 2
201559_s_at	1.1e-06	3.27e-08	5.82167	8.52177	0.883826	CLIC4	chloride intracellular channel 4
213789_at	0.00248	0.00038	3.63383	-0.31901	0.883653	EBP	emopamil binding protein (sterol isomerase)
214846_s_at	0.000915	0.000113	3.96157	0.8022	0.883602	ALPK3	alpha kinase 3
1568883_at	9.37e-05	7.36e-06	4.64085	3.36954	0.88333
205539_at	5.51e-05	3.88e-06	4.79021	3.97539	0.883206	AVIL	advillin
204452_s_at	3.49e-06	1.36e-07	5.52621	7.15853	0.882412	FZD1	frizzled class receptor 1
223279_s_at	1.25e-06	3.85e-08	5.78816	8.36489	0.882355	UACA	uveal autoantigen with coiled-coil domains and ankyrin repeats
238999_at	3.57e-05	2.31e-06	4.90873	4.46614	0.881845
206373_at	0.00209	0.000308	3.69249	-0.12421	0.881465	ZIC1	Zic family member 1
212558_at	3.05e-06	1.15e-07	5.56097	7.31653	0.881076	SPRY1	sprouty RTK signaling antagonist 1
229498_at	8.09e-07	2.21e-08	5.90115	8.89617	0.880622	MBNL3	muscleblind like splicing regulator 3
217933_s_at	7.26e-09	4.93e-11	7.07408	14.7581	0.880337	LAP3	leucine aminopeptidase 3
220800_s_at	4.27e-06	1.73e-07	5.47561	6.92975	0.880159	TMOD3	tropomodulin 3
1558290_a_at	8.75e-08	1.3e-09	6.4599	11.6142	0.87985	MIR1204///PVT1	microRNA 1204///Pvt1 oncogene (non-protein coding)
203369_x_at	4.05e-05	2.7e-06	4.87349	4.31931	0.87983	PDLIM7	PDZ and LIM domain 7
227188_at	2.55e-06	9.24e-08	5.60747	7.52884	0.879335	EVA1C	eva-1 homolog C
218745_x_at	8.73e-05	6.77e-06	4.66075	3.44945	0.879031	TMEM161A	transmembrane protein 161A
201028_s_at	5.68e-05	4.03e-06	4.78113	3.93814	0.87858	CD99	CD99 molecule
1569602_at	0.000115	9.42e-06	4.58265	3.13738	0.878095	KANK2	KN motif and ankyrin repeat domains 2
1555542_at	0.0027	0.000423	3.60366	-0.41815	0.877505	AFAP1L1	actin filament associated protein 1 like 1
1556008_a_at	2.21e-05	1.28e-06	5.04191	5.02795	0.877175
219755_at	1.57e-07	2.78e-09	6.31242	10.8827	0.876155	CBX8	chromobox 8
220444_at	0.000378	3.93e-05	4.23389	1.79323	0.876031	ZNF557	zinc finger protein 557
239525_at	0.000408	4.32e-05	4.21017	1.70482	0.875462	CTTNBP2NL	CTTNBP2 N-terminal like
224848_at	0.000426	4.56e-05	4.19672	1.65488	0.875061	CDK6	cyclin dependent kinase 6
204222_s_at	3.03e-05	1.89e-06	4.95441	4.65764	0.874942	GLIPR1	GLI pathogenesis related 1
241879_at	4.15e-06	1.67e-07	5.48286	6.96243	0.874798	LPP	LIM domain containing preferred translocation partner in lipoma
215779_s_at	0.00119	0.000156	3.87723	0.50607	0.874482	HIST1H2BJ///HIST1H2BG	histone cluster 1, H2bj///histone cluster 1, H2bg
210256_s_at	0.000437	4.69e-05	4.18919	1.62697	0.874395	PIP5K1A	phosphatidylinositol-4-phosphate 5-kinase type 1 alpha
206997_s_at	0.000766	9.22e-05	4.01607	0.99629	0.874194	HS6ST1	heparan sulfate 6-O-sulfotransferase 1
1555326_a_at	3.8e-05	2.48e-06	4.89235	4.39779	0.873875	ADAM9	ADAM metallopeptidase domain 9
235033_at	3.74e-07	8.36e-09	6.09596	9.82714	0.87358	NPEPL1	aminopeptidase-like 1
225655_at	0.000856	0.000105	3.98231	0.87582	0.873259	UHRF1	ubiquitin like with PHD and ring finger domains 1
240730_at	0.000624	7.17e-05	4.08124	1.2312	0.873238
225269_s_at	2.46e-06	8.82e-08	5.6173	7.57388	0.870154	RBMS1	RNA binding motif single stranded interacting protein 1
231936_at	0.000134	1.14e-05	4.53786	2.96018	0.869916	HOXC9	homeobox C9
1567107_s_at	1.53e-07	2.69e-09	6.31905	10.9154	0.869359	TPM4	tropomyosin 4
218729_at	0.00018	1.63e-05	4.45066	2.61903	0.869348	LXN	latexin
228600_x_at	2.97e-06	1.11e-07	5.5688	7.35218	0.868859	FAM221A	family with sequence similarity 221 member A
209713_s_at	2.46e-05	1.46e-06	5.01285	4.90445	0.868845	SLC35D1	solute carrier family 35 member D1
203967_at	1.38e-07	2.37e-09	6.34387	11.0379	0.867337	CDC6	cell division cycle 6
205495_s_at	0.000721	8.55e-05	4.03567	1.06663	0.867233	GNLY	granulysin
241114_s_at	0.000506	5.59e-05	4.14467	1.46275	0.867154	ACAA2	acetyl-CoA acyltransferase 2
211656_x_at	0.000357	3.69e-05	4.24953	1.85176	0.866932	LOC101060835///HLA-DQB1	HLA class II histocompatibility antigen, DQ beta 1 chain-like///major histocompatibility complex, class II, DQ beta 1
231938_at	4.66e-06	1.92e-07	5.45342	6.82986	0.866796	SGO1	shugoshin 1
201560_at	5.84e-08	7.67e-10	6.56048	12.1185	0.866214	CLIC4	chloride intracellular channel 4
208748_s_at	0.0021	0.00031	3.69047	-0.131	0.865828	FLOT1	flotillin 1
205030_at	0.000276	2.71e-05	4.32681	2.14329	0.865523	FABP7	fatty acid binding protein 7
213373_s_at	1.38e-06	4.36e-08	5.76297	8.24729	0.865026	CASP8	caspase 8
1553986_at	0.000181	1.64e-05	4.4494	2.61414	0.864667	RASEF	RAS and EF-hand domain containing
224856_at	1.25e-05	6.43e-07	5.19362	5.68086	0.86439	FKBP5	FK506 binding protein 5
219588_s_at	1.26e-07	2.1e-09	6.36702	11.1524	0.863462	NCAPG2	non-SMC condensin II complex subunit G2
218038_at	2.82e-06	1.05e-07	5.58177	7.41135	0.86337	ATP5SL	ATP5S like
218589_at	2.01e-07	3.83e-09	6.24982	10.5752	0.862414	LPAR6	lysophosphatidic acid receptor 6
204361_s_at	0.00128	0.000171	3.85328	0.42293	0.862269	SKAP2	src kinase associated phosphoprotein 2
237981_at	0.000451	4.87e-05	4.17986	1.59245	0.862136	CMYA5	cardiomyopathy associated 5
204696_s_at	1.51e-05	8.06e-07	5.14389	5.46532	0.862122	CDC25A	cell division cycle 25A
211121_s_at	1.67e-05	9.1e-07	5.11721	5.3503	0.861668	DOK1	docking protein 1
209908_s_at	2.57e-08	2.76e-10	6.75405	13.101	0.86154	TGFB2	transforming growth factor beta 2
206584_at	0.000217	2.04e-05	4.3964	2.40933	0.861236	LY96	lymphocyte antigen 96
228100_at	0.000586	6.65e-05	4.1003	1.30049	0.861156	PIFO	primary cilia formation
203888_at	0.00213	0.000315	3.68622	-0.14516	0.861133	THBD	thrombomodulin
226552_at	3.47e-05	2.23e-06	4.91711	4.50117	0.860739	IER5L	immediate early response 5 like
212962_at	0.00285	0.000452	3.58507	-0.47893	0.860654	SYDE1	synapse defective Rho GTPase homolog 1
238151_at	0.0014	0.000191	3.82344	0.31993	0.860025
228057_at	6.06e-05	4.35e-06	4.76367	3.8667	0.859767	DDIT4L	DNA damage inducible transcript 4 like
239519_at	0.000231	2.19e-05	4.37862	2.34106	0.859485
243115_at	0.000224	2.11e-05	4.38795	2.37684	0.85917	THCAT158	thyroid cancer-associated transcript 158
200700_s_at	3.19e-09	1.67e-11	7.27119	15.7977	0.858881	KDELR2	KDEL endoplasmic reticulum protein retention receptor 2
223452_s_at	6.34e-07	1.6e-08	5.96612	9.2046	0.858261	ATL3	atlastin GTPase 3
222206_s_at	5.56e-05	3.93e-06	4.78725	3.96324	0.857931	NCLN	nicalin
217129_at	0.000791	9.56e-05	4.00647	0.96194	0.857587
1564027_a_at	0.000169	1.5e-05	4.47085	2.69757	0.857308	LOC101928422///TCAF2P1///TCAF2	TRPM8 channel-associated factor 2-like///TRPM8 channel associated factor 2 pseudogene 1///TRPM8 channel associated factor 2
219875_s_at	1.27e-05	6.56e-07	5.18925	5.66185	0.857029	DESI2	desumoylating isopeptidase 2
209454_s_at	3.07e-07	6.56e-09	6.14395	10.0593	0.857023	TEAD3	TEA domain transcription factor 3
208523_x_at	0.0001	8e-06	4.62142	3.2918	0.856823	HIST1H2BC///HIST1H2BI///HIST1H2BE///HIST1H2BF///HIST1H2BG	histone cluster 1, H2bc///histone cluster 1, H2bi///histone cluster 1, H2be///histone cluster 1, H2bf///histone cluster 1, H2bg
213943_at	0.000404	4.28e-05	4.21249	1.71347	0.856806	TWIST1	twist family bHLH transcription factor 1
209868_s_at	1.45e-07	2.52e-09	6.33163	10.9775	0.856518	RBMS1	RNA binding motif single stranded interacting protein 1
201287_s_at	5.72e-07	1.4e-08	5.99258	9.3308	0.85611	SDC1	syndecan 1
223475_at	6.45e-05	4.69e-06	4.74628	3.79574	0.855942	CRISPLD1	cysteine rich secretory protein LCCL domain containing 1
204533_at	1.68e-05	9.19e-07	5.11517	5.34152	0.855837	CXCL10	C-X-C motif chemokine ligand 10
227592_at	0.000243	2.34e-05	4.36301	2.28129	0.855816	ALDH16A1	aldehyde dehydrogenase 16 family member A1
215433_at	5.67e-07	1.39e-08	5.99512	9.34294	0.855641	DPY19L1	dpy-19 like 1
204670_x_at	4.8e-05	3.3e-06	4.82749	4.12881	0.855615	LOC100996809///HLA-DRB4///HLA-DRB1	HLA class II histocompatibility antigen, DRB1-10 beta chain-like///major histocompatibility complex, class II, DR beta 4///major histocompatibility complex, class II, DR beta 1
214853_s_at	3.3e-07	7.17e-09	6.12631	9.97385	0.855598	SHC1	SHC adaptor protein 1
223307_at	7.6e-09	5.41e-11	7.05692	14.6682	0.855576	CDCA3	cell division cycle associated 3
217356_s_at	1.87e-07	3.47e-09	6.26921	10.6703	0.855455	PGK1	phosphoglycerate kinase 1
202240_at	1.96e-06	6.73e-08	5.67344	7.8321	0.855444	PLK1	polo like kinase 1
204778_x_at	0.000152	1.32e-05	4.50127	2.81641	0.854994	HOXB7	homeobox B7
212015_x_at	1.16e-07	1.87e-09	6.38987	11.2657	0.854342	MIR4745///PTBP1	microRNA 4745///polypyrimidine tract binding protein 1
210345_s_at	0.000386	4.04e-05	4.22697	1.76742	0.85357	DNAH9	dynein axonemal heavy chain 9
215464_s_at	5.93e-07	1.47e-08	5.98345	9.28724	0.853018	P2RX5-TAX1BP3///TAX1BP3///P2RX5	P2RX5-TAX1BP3 readthrough (NMD candidate)///Tax1 binding protein 3///purinergic receptor P2X 5
227404_s_at	0.000337	3.45e-05	4.26666	1.91599	0.85258	EGR1	early growth response 1
213138_at	3.01e-06	1.13e-07	5.56474	7.33367	0.851986	ARID5A	AT-rich interaction domain 5A
223380_s_at	1.47e-06	4.71e-08	5.7472	8.17385	0.851381	LATS2	large tumor suppressor kinase 2
200820_at	7.26e-09	4.89e-11	7.07551	14.7656	0.851273	PSMD8	proteasome 26S subunit, non-ATPase 8
229518_at	0.0011	0.000142	3.90177	0.59171	0.85116	FAM46B	family with sequence similarity 46 member B
230261_at	1.69e-06	5.64e-08	5.7098	8.00024	0.851061	ST8SIA4	ST8 alpha-N-acetyl-neuraminide alpha-2,8-sialyltransferase 4
205409_at	5.01e-07	1.19e-08	6.02581	9.48978	0.850784	FOSL2	FOS like 2, AP-1 transcription factor subunit
211078_s_at	8.06e-06	3.77e-07	5.30931	6.18777	0.850744	STK3	serine/threonine kinase 3
236312_at	2.27e-05	1.32e-06	5.03481	4.99771	0.850149	MAD2L1	MAD2 mitotic arrest deficient-like 1 (yeast)
211833_s_at	4.57e-05	3.11e-06	4.84103	4.18475	0.850064	BAX	BCL2 associated X, apoptosis regulator
212335_at	1.88e-07	3.49e-09	6.26788	10.6638	0.850007	GNS	glucosamine (N-acetyl)-6-sulfatase
230343_at	1.58e-05	8.52e-07	5.13176	5.413	0.849838	CST3	cystatin C
226136_at	1.87e-05	1.04e-06	5.08759	5.2231	0.849833	GLIPR1	GLI pathogenesis related 1
224469_s_at	0.000125	1.04e-05	4.55832	3.04094	0.849803	INF2	inverted formin, FH2 and WH2 domain containing
1553613_s_at	0.000498	5.5e-05	4.14923	1.47952	0.849116	FOXC1	forkhead box C1
213436_at	0.000522	5.8e-05	4.13558	1.4294	0.848984	CNR1	cannabinoid receptor 1
218457_s_at	4.89e-05	3.38e-06	4.8222	4.10698	0.848201	DNMT3A	DNA methyltransferase 3 alpha
214804_at	0.000234	2.22e-05	4.3756	2.32947	0.848182	CENPI	centromere protein I
230036_at	9.45e-07	2.68e-08	5.86205	8.71159	0.847791	SAMD9L	sterile alpha motif domain containing 9 like
1558693_s_at	2.96e-05	1.83e-06	4.96112	4.68587	0.847618	GLMP	glycosylated lysosomal membrane protein
203344_s_at	1.08e-10	1.7e-13	8.08471	20.223	0.847166	RBBP8	RB binding protein 8, endonuclease
235588_at	9.51e-07	2.71e-08	5.85996	8.70174	0.847027	ESCO2	establishment of sister chromatid cohesion N-acetyltransferase 2
211080_s_at	4.35e-06	1.77e-07	5.47051	6.90673	0.846649	NEK2	NIMA related kinase 2
201445_at	1.33e-06	4.18e-08	5.77146	8.28691	0.846294	CNN3	calponin 3
238084_at	0.00113	0.000146	3.89419	0.56521	0.846165	PCGF3	polycomb group ring finger 3
1557938_s_at	3.37e-08	3.83e-10	6.69244	12.7866	0.845819	PTRF	polymerase I and transcript release factor
225867_at	1.1e-05	5.51e-07	5.22742	5.82815	0.845577	VASN	vasorin
223599_at	4.37e-05	2.94e-06	4.85379	4.23755	0.845229	TRIM6	tripartite motif containing 6
216228_s_at	3.79e-05	2.48e-06	4.89296	4.40035	0.845222	WDHD1	WD repeat and HMG-box DNA binding protein 1
231811_at	0.000915	0.000113	3.96163	0.80241	0.845019	LOC100653296///LOC100288778///WASH1///LOC100134445///WASH7P///WASH5P///WASH2P///WASH3P	uncharacterized LOC100653296///WAS protein family homolog 1 pseudogene///WAS protein family homolog 1///uncharacterized LOC100134445///WAS protein family homolog 7 pseudogene///WAS protein family homolog 5 pseudogene///WAS protein family homolog 2 pseudogene///WAS protein family homolog 3 pseudogene
219758_at	6.53e-08	8.81e-10	6.53409	11.9857	0.844917	TTC26	tetratricopeptide repeat domain 26
201261_x_at	1.31e-05	6.79e-07	5.18152	5.62829	0.844844	BGN	biglycan
226603_at	2.98e-08	3.33e-10	6.71882	12.921	0.844804	SAMD9L	sterile alpha motif domain containing 9 like
242883_at	0.000668	7.79e-05	4.05961	1.1529	0.844639	OTOS	otospiralin
227295_at	5.58e-08	7.21e-10	6.57241	12.1786	0.844598	IKBIP	IKBKB interacting protein
213139_at	0.00036	3.73e-05	4.24684	1.84167	0.844203	SNAI2	snail family transcriptional repressor 2
201288_at	1.6e-05	8.63e-07	5.12882	5.40029	0.844091	ARHGDIB	Rho GDP dissociation inhibitor beta
211165_x_at	0.00177	0.000253	3.74623	0.0565	0.843818	EPHB2	EPH receptor B2
231578_at	8.03e-05	6.13e-06	4.68406	3.54336	0.843227	GBP1	guanylate binding protein 1
219725_at	0.00229	0.000344	3.66151	-0.22742	0.842953	TREM2	triggering receptor expressed on myeloid cells 2
243124_at	0.000718	8.5e-05	4.03705	1.07158	0.842032	RRN3P2	RRN3 homolog, RNA polymerase I transcription factor pseudogene 2
209359_x_at	0.000115	9.46e-06	4.58152	3.13288	0.841746	LOC101928269///LOC100506403///RUNX1	uncharacterized LOC101928269///uncharacterized LOC100506403///runt related transcription factor 1
1565868_at	4.75e-05	3.26e-06	4.83055	4.14143	0.841652	CD44	CD44 molecule (Indian blood group)
223029_s_at	2.89e-05	1.78e-06	4.96719	4.71144	0.841338	TRAF7	TNF receptor associated factor 7
207157_s_at	1.13e-10	1.84e-13	8.07085	20.146	0.841333	GNG5	G protein subunit gamma 5
239108_at	5.3e-05	3.72e-06	4.79996	4.01545	0.840979	FAR2	fatty acyl-CoA reductase 2
210151_s_at	7.77e-05	5.87e-06	4.69416	3.58414	0.84069	DYRK3	dual specificity tyrosine phosphorylation regulated kinase 3
1557395_at	0.00288	0.000457	3.58156	-0.49035	0.840652	IGFBP7-AS1	IGFBP7 antisense RNA 1
230240_at	1.99e-05	1.12e-06	5.07037	5.14937	0.840349
224507_s_at	0.00281	0.000443	3.59026	-0.46197	0.840175	MGC12916	uncharacterized protein MGC12916
226353_at	1.75e-09	7.51e-12	7.41605	16.5705	0.840019	SPPL2A	signal peptide peptidase like 2A
205127_at	0.00134	0.000181	3.83706	0.36687	0.8398	PTGS1	prostaglandin-endoperoxide synthase 1
205097_at	2.27e-06	8e-08	5.6375	7.66662	0.839493	SLC26A2	solute carrier family 26 member 2
238317_x_at	0.00176	0.00025	3.74908	0.06612	0.839353
205676_at	0.000164	1.46e-05	4.47782	2.72476	0.839237	CYP27B1	cytochrome P450 family 27 subfamily B member 1
206432_at	0.00157	0.000218	3.78684	0.19449	0.838698	HAS2	hyaluronan synthase 2
1557267_s_at	0.00151	0.000207	3.80068	0.24182	0.838612	GEN1	GEN1, Holliday junction 5' flap endonuclease
214727_at	9.44e-09	7.19e-11	7.0046	14.395	0.838507	BRCA2	BRCA2, DNA repair associated
204244_s_at	5.48e-06	2.35e-07	5.41104	6.63983	0.837909	DBF4	DBF4 zinc finger
208932_at	4.61e-05	3.14e-06	4.83856	4.17453	0.83654	PPP4C	protein phosphatase 4 catalytic subunit
203046_s_at	9.56e-08	1.45e-09	6.43836	11.5068	0.836439	TIMELESS	timeless circadian clock
203989_x_at	0.000427	4.57e-05	4.19588	1.65176	0.836352	F2R	coagulation factor II thrombin receptor
242598_at	0.00108	0.00014	3.90592	0.6062	0.835714
206111_at	1.6e-05	8.64e-07	5.12857	5.39922	0.835011	RNASE2	ribonuclease A family member 2
209386_at	0.000533	5.95e-05	4.12901	1.40534	0.834722	TM4SF1	transmembrane 4 L six family member 1
221779_at	0.000732	8.71e-05	4.03067	1.04867	0.834213	MICALL1	MICAL like 1
243271_at	1.31e-05	6.79e-07	5.18149	5.62813	0.834156
209101_at	0.00158	0.00022	3.78466	0.18707	0.834071	CTGF	connective tissue growth factor
226279_at	4.73e-05	3.24e-06	4.83143	4.14508	0.83379	PRSS23	protease, serine 23
231041_at	2.88e-05	1.77e-06	4.96861	4.71742	0.833614	POLR1E	RNA polymerase I subunit E
201464_x_at	5.02e-08	6.24e-10	6.59975	12.3166	0.833286	JUN	Jun proto-oncogene, AP-1 transcription factor subunit
210286_s_at	6.51e-07	1.66e-08	5.95862	9.1689	0.832732	SLC4A7	solute carrier family 4 member 7
200698_at	1.81e-10	3.44e-13	7.96176	19.5416	0.832635	KDELR2	KDEL endoplasmic reticulum protein retention receptor 2
209651_at	9.2e-05	7.19e-06	4.6464	3.3918	0.832612	TGFB1I1	transforming growth factor beta 1 induced transcript 1
201202_at	1.23e-09	4.43e-12	7.51064	17.0788	0.832496	PCNA	proliferating cell nuclear antigen
214453_s_at	6.3e-07	1.59e-08	5.96775	9.21237	0.832087	IFI44	interferon induced protein 44
213134_x_at	2.12e-10	4.15e-13	7.92904	19.3609	0.831052	BTG3	BTG anti-proliferation factor 3
225665_at	4.19e-06	1.69e-07	5.48054	6.95196	0.830673	ZAK	sterile alpha motif and leucine zipper containing kinase AZK
235276_at	7.5e-05	5.63e-06	4.70383	3.62326	0.830074	EPSTI1	epithelial stromal interaction 1 (breast)
226299_at	3.64e-07	8.1e-09	6.10238	9.85814	0.829772	PKN3	protein kinase N3
212203_x_at	4.81e-05	3.31e-06	4.82653	4.12487	0.828489	IFITM3	interferon induced transmembrane protein 3
239364_at	0.000472	5.15e-05	4.16579	1.5405	0.828427	ETV6	ETS variant 6
1567054_at	8.61e-05	6.64e-06	4.66523	3.46748	0.828268	OR1C1	olfactory receptor family 1 subfamily C member 1
218678_at	0.000137	1.17e-05	4.53143	2.93486	0.828218	NES	nestin
203705_s_at	0.0012	0.000158	3.87361	0.49348	0.827396	FZD7	frizzled class receptor 7
221881_s_at	9.91e-07	2.85e-08	5.84966	8.65328	0.827193	CLIC4	chloride intracellular channel 4
212481_s_at	1.22e-07	2.01e-09	6.37555	11.1947	0.827178	TPM4	tropomyosin 4
1560225_at	0.000452	4.89e-05	4.17907	1.5895	0.82683	CNR1	cannabinoid receptor 1
209294_x_at	0.000911	0.000113	3.96282	0.80661	0.826154	TNFRSF10B	TNF receptor superfamily member 10b
214502_at	0.000455	4.92e-05	4.17711	1.58228	0.825955	HIST1H2BJ	histone cluster 1, H2bj
211048_s_at	1.26e-09	4.63e-12	7.50268	17.0359	0.825858	PDIA4	protein disulfide isomerase family A member 4
206003_at	8.69e-09	6.49e-11	7.02333	14.4927	0.825742	CEP135	centrosomal protein 135
224959_at	3.39e-07	7.46e-09	6.11854	9.93624	0.825238	SLC26A2	solute carrier family 26 member 2
206027_at	6.68e-05	4.89e-06	4.73651	3.75594	0.825163	S100A3	S100 calcium binding protein A3
219500_at	9.96e-06	4.85e-07	5.25508	5.9492	0.824951	CLCF1	cardiotrophin-like cytokine factor 1
208729_x_at	1.6e-05	8.67e-07	5.12789	5.3963	0.824763	HLA-B	major histocompatibility complex, class I, B
205024_s_at	3.86e-05	2.53e-06	4.88789	4.37923	0.824695	RAD51	RAD51 recombinase
223218_s_at	0.000234	2.22e-05	4.37531	2.32837	0.824513	NFKBIZ	NFKB inhibitor zeta
214995_s_at	0.000251	2.42e-05	4.35412	2.2473	0.824471	APOBEC3F///APOBEC3G	apolipoprotein B mRNA editing enzyme catalytic subunit 3F///apolipoprotein B mRNA editing enzyme catalytic subunit 3G
202246_s_at	0.000669	7.81e-05	4.05913	1.15118	0.823797	CDK4	cyclin dependent kinase 4
231049_at	0.000457	4.96e-05	4.17544	1.57611	0.823585	LMO2	LIM domain only 2
236396_at	0.00126	0.000168	3.85745	0.43737	0.823513	LOC101927263	uncharacterized LOC101927263
206173_x_at	7.87e-05	5.97e-06	4.69017	3.56803	0.823068	GABPB1	GA binding protein transcription factor beta subunit 1
204304_s_at	0.000959	0.00012	3.94619	0.74781	0.823017	PROM1	prominin 1
215163_at	0.000551	6.2e-05	4.11842	1.36659	0.822627
211813_x_at	0.00104	0.000133	3.91991	0.65527	0.822489	DCN	decorin
204781_s_at	9.92e-05	7.88e-06	4.62479	3.30526	0.822137	FAS	Fas cell surface death receptor
224859_at	1.92e-08	1.87e-10	6.8275	13.4778	0.822097	CD276	CD276 molecule
209714_s_at	1.7e-08	1.6e-10	6.85642	13.6267	0.822096	CDKN3	cyclin dependent kinase inhibitor 3
211762_s_at	6.57e-11	7.64e-14	8.22307	20.9947	0.82162	KPNA2	karyopherin subunit alpha 2
211126_s_at	0.000604	6.89e-05	4.09151	1.26852	0.821531	CSRP2	cysteine and glycine rich protein 2
202755_s_at	4.05e-05	2.7e-06	4.87364	4.31996	0.821439	GPC1	glypican 1
238459_x_at	3.39e-05	2.17e-06	4.9233	4.5271	0.821415	SPATA6	spermatogenesis associated 6
219506_at	2.49e-06	8.96e-08	5.61393	7.55845	0.821251	C1orf54	chromosome 1 open reading frame 54
213571_s_at	5.05e-07	1.2e-08	6.02349	9.4787	0.821199	EIF4E2	eukaryotic translation initiation factor 4E family member 2
208961_s_at	2.59e-05	1.55e-06	4.99906	4.84603	0.821188	KLF6	Kruppel like factor 6
1561908_a_at	3.37e-05	2.15e-06	4.92524	4.53522	0.821037	HS3ST3B1	heparan sulfate-glucosamine 3-sulfotransferase 3B1
226700_at	0.00171	0.000242	3.75863	0.09852	0.821002	U2AF1L4	U2 small nuclear RNA auxiliary factor 1 like 4
210260_s_at	0.000202	1.88e-05	4.41665	2.48738	0.820917	TNFAIP8	TNF alpha induced protein 8
230836_at	7.61e-06	3.52e-07	5.32431	6.25405	0.820866	ST8SIA4	ST8 alpha-N-acetyl-neuraminide alpha-2,8-sialyltransferase 4
214040_s_at	0.00265	0.000412	3.61103	-0.39401	0.820756	GSN	gelsolin
241081_at	0.000136	1.15e-05	4.53495	2.94873	0.820712
228339_at	0.000352	3.63e-05	4.25397	1.86837	0.820668	ECSCR	endothelial cell surface expressed chemotaxis and apoptosis regulator
1554899_s_at	0.000651	7.54e-05	4.06801	1.18329	0.820628	FCER1G	Fc fragment of IgE receptor Ig
211271_x_at	4.85e-08	5.96e-10	6.60855	12.361	0.820578	MIR4745///PTBP1	microRNA 4745///polypyrimidine tract binding protein 1
225128_at	7.65e-09	5.46e-11	7.05525	14.6595	0.819966	KDELC2	KDEL motif containing 2
209806_at	4.32e-06	1.76e-07	5.472	6.91347	0.819537	HIST1H2BK	histone cluster 1, H2bk
205374_at	0.0027	0.000422	3.60427	-0.41618	0.819332	SLN	sarcolipin
216017_s_at	0.000418	4.45e-05	4.20264	1.67685	0.81886	NAB2	NGFI-A binding protein 2
207595_s_at	7.37e-06	3.38e-07	5.33289	6.29205	0.818047	BMP1	bone morphogenetic protein 1
233445_at	0.000151	1.31e-05	4.50317	2.82387	0.817981
235760_at	6.55e-05	4.78e-06	4.74208	3.77859	0.817688	NSD1	nuclear receptor binding SET domain protein 1
225806_at	1.1e-05	5.48e-07	5.22852	5.83293	0.817412	AJUBA	ajuba LIM protein
209732_at	0.000764	9.18e-05	4.01703	0.99972	0.817371	CLEC2B	C-type lectin domain family 2 member B
226117_at	9.15e-06	4.38e-07	5.27689	6.04495	0.817345	TIFA	TRAF interacting protein with forkhead associated domain
218280_x_at	5.17e-06	2.19e-07	5.4256	6.70497	0.817343	HIST2H2AA4///HIST2H2AA3	histone cluster 2, H2aa4///histone cluster 2, H2aa3
226142_at	1.4e-05	7.39e-07	5.16303	5.54812	0.817143	GLIPR1	GLI pathogenesis related 1
244356_at	2.32e-06	8.19e-08	5.63264	7.6443	0.816929
207940_x_at	0.000941	0.000118	3.95221	0.76906	0.816928	CNR1	cannabinoid receptor 1
217867_x_at	2.21e-05	1.28e-06	5.04116	5.02477	0.816857	BACE2	beta-site APP-cleaving enzyme 2
213455_at	7.61e-07	2.05e-08	5.91645	8.96865	0.81667	FAM114A1	family with sequence similarity 114 member A1
229004_at	0.000493	5.44e-05	4.15198	1.48962	0.816544	ADAMTS15	ADAM metallopeptidase with thrombospondin type 1 motif 15
223519_at	2.48e-06	8.9e-08	5.61524	7.56443	0.816432	ZAK	sterile alpha motif and leucine zipper containing kinase AZK
200885_at	8.6e-07	2.37e-08	5.88678	8.82827	0.816412	RHOC	ras homolog family member C
209325_s_at	4.4e-08	5.29e-10	6.63125	12.4759	0.816083	RGS16	regulator of G-protein signaling 16
204033_at	1.07e-07	1.68e-09	6.41001	11.3657	0.815982	TRIP13	thyroid hormone receptor interactor 13
204779_s_at	0.000221	2.08e-05	4.392	2.39243	0.815942	HOXB7	homeobox B7
1566342_at	1.46e-06	4.66e-08	5.74914	8.18289	0.815922	SOD2	superoxide dismutase 2, mitochondrial
226796_at	3.08e-07	6.58e-09	6.14328	10.0561	0.815909	ABHD15	abhydrolase domain containing 15
218875_s_at	4.04e-05	2.69e-06	4.87427	4.32255	0.81568	FBXO5	F-box protein 5
215623_x_at	7.72e-08	1.09e-09	6.49254	11.7774	0.815655	SMC4	structural maintenance of chromosomes 4
229865_at	1.9e-05	1.07e-06	5.08239	5.20081	0.814974	LOC101928615///FNDC3B	uncharacterized LOC101928615///fibronectin type III domain containing 3B
243895_x_at	0.00201	0.000295	3.70405	-0.08553	0.814943
1552507_at	1.06e-05	5.25e-07	5.23771	5.87312	0.814877	KCNE4	potassium voltage-gated channel subfamily E regulatory subunit 4
213599_at	2.83e-05	1.73e-06	4.97361	4.7385	0.813941	OIP5	Opa interacting protein 5
236988_x_at	0.0028	0.000441	3.59151	-0.45791	0.813345	ITGB2	integrin subunit beta 2
209487_at	0.000159	1.4e-05	4.48719	2.76135	0.813181	RBPMS	RNA binding protein with multiple splicing
218035_s_at	2.83e-05	1.74e-06	4.97332	4.73727	0.813082	RBM47	RNA binding motif protein 47
228230_at	1.82e-05	1.01e-06	5.09389	5.25013	0.812353	HELZ2	helicase with zinc finger 2
232078_at	0.000251	2.43e-05	4.35361	2.24535	0.811588	NECTIN2	nectin cell adhesion molecule 2
211924_s_at	3.52e-05	2.27e-06	4.91282	4.48323	0.811109	PLAUR	plasminogen activator, urokinase receptor
209053_s_at	0.000106	8.52e-06	4.60649	3.23219	0.810746	WHSC1	Wolf-Hirschhorn syndrome candidate 1
202016_at	0.000251	2.43e-05	4.35344	2.2447	0.810685	MEST	mesoderm specific transcript
221539_at	0.000601	6.85e-05	4.09282	1.27328	0.810588	EIF4EBP1	eukaryotic translation initiation factor 4E binding protein 1
218073_s_at	1.1e-09	3.89e-12	7.5336	17.2026	0.809872	NDC1	NDC1 transmembrane nucleoporin
210889_s_at	0.000935	0.000116	3.95469	0.77783	0.809537	FCGR2B	Fc fragment of IgG receptor IIb
218728_s_at	9.82e-09	7.62e-11	6.99391	14.3393	0.809477	CNIH4	cornichon family AMPA receptor auxiliary protein 4
222511_x_at	0.00091	0.000113	3.96302	0.80734	0.809475	FAF1	Fas associated factor 1
218494_s_at	2.38e-09	1.15e-11	7.33953	16.1614	0.80941	SLC2A4RG	SLC2A4 regulator
207238_s_at	0.00094	0.000117	3.95286	0.77136	0.809382	PTPRC	protein tyrosine phosphatase, receptor type C
209215_at	1.61e-07	2.87e-09	6.3062	10.8521	0.809222	MFSD10	major facilitator superfamily domain containing 10
1553764_a_at	7.25e-07	1.93e-08	5.92896	9.02795	0.809211	AJUBA	ajuba LIM protein
209507_at	1.19e-07	1.94e-09	6.38266	11.2299	0.809015	RPA3	replication protein A3
242982_x_at	7.63e-05	5.75e-06	4.69898	3.60365	0.808998	ITGB8	integrin subunit beta 8
228559_at	2.27e-09	1.08e-11	7.35073	16.2211	0.808668	CENPN	centromere protein N
220003_at	0.00122	0.000161	3.86941	0.47887	0.808383	LRRC36	leucine rich repeat containing 36
203561_at	2.79e-05	1.7e-06	4.97748	4.75481	0.808062	FCGR2A	Fc fragment of IgG receptor IIa
231227_at	0.000128	1.07e-05	4.55222	3.01686	0.807626
234149_at	0.00233	0.000352	3.65542	-0.24762	0.807534
208490_x_at	9.45e-07	2.68e-08	5.86188	8.71081	0.80743	HIST1H2BC///HIST1H2BI///HIST1H2BE///HIST1H2BF///HIST1H2BG	histone cluster 1, H2bc///histone cluster 1, H2bi///histone cluster 1, H2be///histone cluster 1, H2bf///histone cluster 1, H2bg
1554513_s_at	6.35e-07	1.61e-08	5.96533	9.20083	0.807322	CEP89	centrosomal protein 89
215034_s_at	0.000489	5.37e-05	4.15487	1.50024	0.807091	TM4SF1	transmembrane 4 L six family member 1
204221_x_at	0.00172	0.000244	3.75679	0.09227	0.806919	GLIPR1	GLI pathogenesis related 1
236678_at	0.000685	8.05e-05	4.05131	1.12294	0.806833
1553717_at	1.64e-05	8.91e-07	5.12195	5.37071	0.806312	KCTD7///RABGEF1	potassium channel tetramerization domain containing 7///RAB guanine nucleotide exchange factor 1
209488_s_at	0.000184	1.68e-05	4.44384	2.59257	0.80592	RBPMS	RNA binding protein with multiple splicing
238670_at	0.000135	1.15e-05	4.53604	2.95302	0.80588	RAD18	RAD18, E3 ubiquitin protein ligase
203560_at	1.25e-08	1.06e-10	6.9328	14.0217	0.805842	GGH	gamma-glutamyl hydrolase
232375_at	3.11e-08	3.49e-10	6.70976	12.8748	0.805418
225646_at	0.00274	0.000429	3.59926	-0.43257	0.805016	CTSC	cathepsin C
204135_at	3.32e-07	7.23e-09	6.12471	9.96608	0.804298	FILIP1L	filamin A interacting protein 1 like
238909_at	0.00106	0.000136	3.91388	0.63413	0.803756	S100A10	S100 calcium binding protein A10
201473_at	0.000845	0.000103	3.98634	0.89014	0.803393	JUNB	JunB proto-oncogene, AP-1 transcription factor subunit
242453_at	0.000484	5.32e-05	4.15769	1.51064	0.80335
206133_at	0.000231	2.19e-05	4.37856	2.34084	0.803199	XAF1	XIAP associated factor 1
219471_at	6.4e-06	2.84e-07	5.37004	6.45691	0.803027	KIAA0226L	KIAA0226 like
205304_s_at	0.00126	0.000168	3.85773	0.43835	0.802852	KCNJ8	potassium voltage-gated channel subfamily J member 8
222703_s_at	1.93e-06	6.61e-08	5.67714	7.84917	0.802836	YRDC	yrdC N6-threonylcarbamoyltransferase domain containing
203270_at	6.65e-07	1.72e-08	5.95149	9.13499	0.802433	DTYMK	deoxythymidylate kinase
219304_s_at	4.7e-05	3.21e-06	4.83339	4.15318	0.800713	PDGFD	platelet derived growth factor D
212314_at	0.00039	4.1e-05	4.22342	1.75416	0.800634	SEL1L3	SEL1L family member 3
207833_s_at	3.98e-06	1.59e-07	5.49374	7.01155	0.80056	HLCS	holocarboxylase synthetase
216952_s_at	2.17e-08	2.18e-10	6.79821	13.3272	0.800393	LMNB2	lamin B2
203964_at	4.65e-07	1.09e-08	6.04363	9.57527	0.800102	NMI	N-myc and STAT interactor
201923_at	1.84e-07	3.4e-09	6.27299	10.6889	0.799212	PRDX4	peroxiredoxin 4
203976_s_at	0.000381	3.98e-05	4.23108	1.78273	0.79914	CHAF1A	chromatin assembly factor 1 subunit A
209086_x_at	6.65e-07	1.72e-08	5.95226	9.13863	0.79857	MIR6756///MCAM	microRNA 6756///melanoma cell adhesion molecule
1557918_s_at	4.03e-08	4.76e-10	6.65116	12.5768	0.79799	SLC16A1	solute carrier family 16 member 1
223220_s_at	1.07e-08	8.6e-11	6.97156	14.223	0.79797	PARP9	poly(ADP-ribose) polymerase family member 9
225406_at	1.92e-08	1.86e-10	6.82827	13.4817	0.797612	TWSG1	twisted gastrulation BMP signaling modulator 1
219332_at	6.65e-07	1.72e-08	5.9513	9.13408	0.797534	MICALL2	MICAL like 2
209970_x_at	9.92e-06	4.82e-07	5.25615	5.95386	0.797399	CASP1	caspase 1
235776_x_at	2.73e-07	5.68e-09	6.17257	10.1983	0.797378	LINC00475	long intergenic non-protein coding RNA 475
234832_at	0.000695	8.18e-05	4.04702	1.10748	0.797129	ANTXR1	anthrax toxin receptor 1
205612_at	0.000174	1.56e-05	4.46089	2.65881	0.797084	MMRN1	multimerin 1
216468_s_at	0.000792	9.58e-05	4.00604	0.96041	0.797054	ZNF682	zinc finger protein 682
205166_at	3.9e-06	1.55e-07	5.49873	7.03409	0.796816	CAPN5	calpain 5
227391_x_at	1.1e-05	5.49e-07	5.22803	5.83082	0.796382	LRRFIP1	LRR binding FLII interacting protein 1
238075_at	1.65e-09	6.9e-12	7.43108	16.651	0.795647	CHEK1	checkpoint kinase 1
1553652_a_at	0.000462	5.01e-05	4.17247	1.56515	0.795529	C18orf54	chromosome 18 open reading frame 54
242086_at	1.1e-05	5.49e-07	5.22816	5.83136	0.795324	SPATA6	spermatogenesis associated 6
1569898_a_at	2.17e-05	1.25e-06	5.04698	5.04955	0.794914	PAXIP1-AS2	PAXIP1 antisense RNA 2
222834_s_at	8.54e-08	1.26e-09	6.46502	11.6397	0.794716	GNG12	G protein subunit gamma 12
242029_at	0.00261	0.000405	3.61587	-0.37813	0.794369
232573_at	0.00105	0.000135	3.91541	0.63946	0.79369
210137_s_at	2.03e-06	7e-08	5.6652	7.79412	0.793529	DCTD	dCMP deaminase
220141_at	0.00175	0.00025	3.74992	0.06898	0.793515	C11orf63	chromosome 11 open reading frame 63
1555963_x_at	0.00147	0.000201	3.80866	0.26914	0.793288	B3GNT7	UDP-GlcNAc:betaGal beta-1,3-N-acetylglucosaminyltransferase 7
210176_at	1.32e-06	4.14e-08	5.77333	8.29559	0.792954	TLR1	toll like receptor 1
202338_at	7.25e-07	1.93e-08	5.9291	9.02861	0.792551	TK1	thymidine kinase 1
1560359_at	0.000882	0.000109	3.97277	0.8419	0.79221	ITGA1	integrin subunit alpha 1
213861_s_at	9.02e-05	7.03e-06	4.6519	3.41387	0.791616	METTL21B	methyltransferase like 21B
209304_x_at	0.00142	0.000193	3.82004	0.30823	0.791503	GADD45B	growth arrest and DNA damage inducible beta
200923_at	1.78e-07	3.25e-09	6.28183	10.7323	0.791413	LGALS3BP	galectin 3 binding protein
200611_s_at	1.48e-09	5.87e-12	7.46019	16.8073	0.79132	WDR1	WD repeat domain 1
1555405_at	0.00166	0.000233	3.76914	0.1342	0.791233	UBE3C	ubiquitin protein ligase E3C
213003_s_at	2.68e-05	1.62e-06	4.98918	4.80422	0.790839	SPIDR	scaffolding protein involved in DNA repair
209013_x_at	0.000179	1.62e-05	4.45252	2.62626	0.790464	TRIO	trio Rho guanine nucleotide exchange factor
224090_s_at	0.00102	0.00013	3.92472	0.67216	0.790041	TNFRSF19	TNF receptor superfamily member 19
214702_at	0.000676	7.91e-05	4.05587	1.13939	0.789945	FN1	fibronectin 1
214472_at	0.00131	0.000176	3.84484	0.39372	0.789723	HIST1H3F///HIST1H3B///HIST1H3H///HIST1H3J///HIST1H3G///HIST1H3I///HIST1H3E///HIST1H3C///HIST1H3D///HIST1H3A///HIST1H2AD	histone cluster 1, H3f///histone cluster 1, H3b///histone cluster 1, H3h///histone cluster 1, H3j///histone cluster 1, H3g///histone cluster 1, H3i///histone cluster 1, H3e///histone cluster 1, H3c///histone cluster 1, H3d///histone cluster 1, H3a///histone cluster 1, H2ad
219455_at	0.000167	1.49e-05	4.47312	2.70641	0.789163	CFAP69	cilia and flagella associated protein 69
211329_x_at	0.000507	5.61e-05	4.14407	1.46053	0.789122	HFE	hemochromatosis
205604_at	4.75e-05	3.26e-06	4.83035	4.14062	0.788662	HOXD9	homeobox D9
231827_at	6.74e-06	3.03e-07	5.3564	6.39627	0.788178
1556409_a_at	2.2e-06	7.72e-08	5.64505	7.70131	0.787794
201162_at	2.82e-05	1.72e-06	4.97478	4.74344	0.787777	IGFBP7	insulin like growth factor binding protein 7
202189_x_at	5.8e-07	1.43e-08	5.98899	9.31367	0.787767	MIR4745///PTBP1	microRNA 4745///polypyrimidine tract binding protein 1
204981_at	0.000294	2.92e-05	4.30809	2.07231	0.787205	SLC22A18	solute carrier family 22 member 18
228568_at	1.29e-06	3.99e-08	5.7808	8.33049	0.787154	MYZAP	myocardial zonula adherens protein
228229_at	3.49e-05	2.24e-06	4.91529	4.49359	0.786576	ZNF526	zinc finger protein 526
218232_at	0.000568	6.42e-05	4.10942	1.33374	0.786448	C1QA	complement C1q A chain
1566866_at	0.00116	0.000152	3.88482	0.5325	0.786316
227965_at	0.000201	1.86e-05	4.41841	2.49416	0.786079
225639_at	0.000445	4.79e-05	4.18402	1.60783	0.785678	SKAP2	src kinase associated phosphoprotein 2
1567013_at	0.00254	0.000391	3.62585	-0.3453	0.785243	NFE2L2	nuclear factor, erythroid 2 like 2
204083_s_at	0.000551	6.2e-05	4.11845	1.36668	0.785128	TPM2	tropomyosin 2 (beta)
38158_at	7.22e-08	1e-09	6.50925	11.8611	0.785026	ESPL1	extra spindle pole bodies like 1, separase
218924_s_at	1.16e-06	3.49e-08	5.80824	8.45883	0.784665	CTBS	chitobiase
218115_at	1.25e-07	2.06e-09	6.37022	11.1683	0.784434	ASF1B	anti-silencing function 1B histone chaperone
213010_at	0.00139	0.000189	3.82615	0.32925	0.784411	PRKCDBP	protein kinase C delta binding protein
213520_at	0.00228	0.000343	3.66204	-0.22567	0.783557	RECQL4	RecQ like helicase 4
235292_at	0.00116	0.000152	3.88476	0.5323	0.783296	FLJ32255	uncharacterized LOC643977
214647_s_at	9.05e-05	7.06e-06	4.65092	3.40996	0.783282	HFE	hemochromatosis
208423_s_at	4.59e-05	3.12e-06	4.84008	4.18084	0.783097	MSR1	macrophage scavenger receptor 1
204224_s_at	9.12e-05	7.11e-06	4.64894	3.40198	0.782926	GCH1	GTP cyclohydrolase 1
220615_s_at	6.15e-05	4.42e-06	4.75999	3.85168	0.782432	FAR2	fatty acyl-CoA reductase 2
225032_at	2.68e-09	1.35e-11	7.30983	16.0032	0.782373	LOC101928615///FNDC3B	uncharacterized LOC101928615///fibronectin type III domain containing 3B
218822_s_at	0.000104	8.35e-06	4.61114	3.25074	0.782004	LOC100652930///STX16-NPEPL1///NPEPL1	uncharacterized LOC100652930///STX16-NPEPL1 readthrough (NMD candidate)///aminopeptidase-like 1
216200_at	0.000107	8.64e-06	4.60301	3.21832	0.781794	PLEKHM1	pleckstrin homology and RUN domain containing M1
214085_x_at	0.00012	9.89e-06	4.57105	3.09135	0.781687	GLIPR1	GLI pathogenesis related 1
203201_at	0.00121	0.00016	3.86995	0.48076	0.78165	PMM2	phosphomannomutase 2
217787_s_at	7.43e-08	1.04e-09	6.50223	11.8259	0.781643	GALNT2	polypeptide N-acetylgalactosaminyltransferase 2
209267_s_at	8.37e-05	6.43e-06	4.67274	3.49771	0.781407	SLC39A8	solute carrier family 39 member 8
204348_s_at	2.97e-05	1.85e-06	4.95949	4.67901	0.7813	LOC100507855///AK4	adenylate kinase 4, mitochondrial-like///adenylate kinase 4
230550_at	0.000456	4.94e-05	4.17636	1.57951	0.781239	MS4A6A	membrane spanning 4-domains A6A
232362_at	3.89e-07	8.77e-09	6.08649	9.78149	0.781183	CCDC18	coiled-coil domain containing 18
214806_at	1.52e-06	4.91e-08	5.73858	8.13378	0.780922	BICD1	BICD cargo adaptor 1
232398_at	3.59e-05	2.33e-06	4.90729	4.46013	0.780076	CCDC150	coiled-coil domain containing 150
226697_at	1.13e-07	1.8e-09	6.39692	11.3007	0.779917	FAM114A1	family with sequence similarity 114 member A1
1554657_a_at	0.002	0.000292	3.70723	-0.07487	0.779916	CFAP61	cilia and flagella associated protein 61
214228_x_at	0.00126	0.000167	3.85831	0.44035	0.779527	TNFRSF4	TNF receptor superfamily member 4
213568_at	0.000619	7.09e-05	4.08404	1.24136	0.77947	OSR2	odd-skipped related transciption factor 2
206620_at	0.000101	8.03e-06	4.62039	3.28766	0.778224	GRAP	GRB2-related adaptor protein
232611_at	0.00282	0.000446	3.5888	-0.46674	0.778117	GOLGA2P5	golgin A2 pseudogene 5
214438_at	7.22e-06	3.29e-07	5.33866	6.31756	0.778107	HLX	H2.0 like homeobox
219306_at	3.8e-06	1.51e-07	5.50517	7.0632	0.778073	KIF15	kinesin family member 15
219502_at	7.29e-07	1.94e-08	5.92708	9.01903	0.777801	NEIL3	nei like DNA glycosylase 3
200737_at	3.29e-07	7.14e-09	6.12738	9.97903	0.777787	PGK1	phosphoglycerate kinase 1
228487_s_at	0.000141	1.21e-05	4.52313	2.90219	0.777695
200796_s_at	4.91e-05	3.39e-06	4.82108	4.10236	0.776804	MCL1	BCL2 family apoptosis regulator
201368_at	9.14e-07	2.56e-08	5.87108	8.75415	0.776352	ZFP36L2	ZFP36 ring finger protein like 2
203401_at	1.41e-06	4.49e-08	5.75683	8.21868	0.776298	PRPS2	phosphoribosyl pyrophosphate synthetase 2
225353_s_at	0.000378	3.94e-05	4.23364	1.79232	0.776194	C1QC	complement C1q C chain
210145_at	0.000136	1.16e-05	4.5338	2.94417	0.775661	PLA2G4A	phospholipase A2 group IVA
213353_at	0.00131	0.000176	3.84504	0.39441	0.775653	ABCA5	ATP binding cassette subfamily A member 5
204407_at	3.65e-11	3.14e-14	8.37554	21.8506	0.774628	TTF2	transcription termination factor 2
231396_s_at	2.61e-07	5.36e-09	6.18376	10.2527	0.774433	FAM126A	family with sequence similarity 126 member A
212023_s_at	1.53e-05	8.2e-07	5.14012	5.44907	0.7736	MKI67	marker of proliferation Ki-67
214913_at	0.00158	0.00022	3.78425	0.18566	0.773372	ADAMTS3	ADAM metallopeptidase with thrombospondin type 1 motif 3
201727_s_at	8.32e-09	6.11e-11	7.03462	14.5517	0.773347	ELAVL1	ELAV like RNA binding protein 1
204263_s_at	8.78e-05	6.81e-06	4.65931	3.44367	0.773191	CPT2	carnitine palmitoyltransferase 2
227459_at	3.7e-06	1.46e-07	5.51209	7.09452	0.773006
226628_at	7.42e-07	1.98e-08	5.92311	9.00022	0.772933	THOC2	THO complex 2
221437_s_at	2.5e-08	2.65e-10	6.76153	13.1393	0.772578	MRPS15	mitochondrial ribosomal protein S15
242521_at	0.000225	2.13e-05	4.38626	2.37037	0.7724	CARD8-AS1	CARD8 antisense RNA 1
204425_at	0.000281	2.77e-05	4.32136	2.1226	0.772124	ARHGAP4	Rho GTPase activating protein 4
221276_s_at	1.24e-06	3.8e-08	5.79086	8.37747	0.771685	SYNC	syncoilin, intermediate filament protein
201943_s_at	4.24e-07	9.76e-09	6.06531	9.67946	0.771633	CPD	carboxypeptidase D
231876_at	1.59e-05	8.58e-07	5.13021	5.4063	0.77137	TRIM56	tripartite motif containing 56
244533_at	2.32e-05	1.36e-06	5.02881	4.9722	0.771288	PTPN14	protein tyrosine phosphatase, non-receptor type 14
202133_at	0.00117	0.000153	3.88284	0.52559	0.77126	WWTR1	WW domain containing transcription regulator 1
219865_at	0.00277	0.000435	3.59593	-0.44347	0.770899	LINC00339	long intergenic non-protein coding RNA 339
216264_s_at	4.36e-06	1.78e-07	5.46988	6.9039	0.770743	LAMB2	laminin subunit beta 2
226416_at	1.15e-08	9.45e-11	6.95399	14.1316	0.770184	ERI1	exoribonuclease 1
201069_at	0.00152	0.00021	3.79667	0.2281	0.769181	MMP2	matrix metallopeptidase 2
226698_at	1.27e-05	6.56e-07	5.1891	5.66122	0.768979	FCHSD1	FCH and double SH3 domains 1
232406_at	1.53e-06	4.97e-08	5.73583	8.121	0.768814	LOC105372526	uncharacterized LOC105372526
222087_at	0.00133	0.000178	3.84108	0.38072	0.768608	MIR1204///PVT1	microRNA 1204///Pvt1 oncogene (non-protein coding)
214803_at	0.000594	6.76e-05	4.09611	1.28525	0.768461	CDH6	cadherin 6
240014_at	0.000177	1.6e-05	4.45575	2.63883	0.768446	POLR2J4	RNA polymerase II subunit J4, pseudogene
203857_s_at	9.44e-09	7.19e-11	7.00449	14.3944	0.768437	MIR7110///PDIA5	microRNA 7110///protein disulfide isomerase family A member 5
36711_at	0.00224	0.000336	3.66823	-0.20511	0.768266	MAFF	MAF bZIP transcription factor F
219616_at	6.43e-06	2.86e-07	5.36883	6.45152	0.767763	ACSS3	acyl-CoA synthetase short-chain family member 3
208858_s_at	2.17e-05	1.25e-06	5.04681	5.04881	0.767581	ESYT1	extended synaptotagmin 1
225974_at	1.55e-07	2.73e-09	6.31615	10.9011	0.766931	TMEM64	transmembrane protein 64
211945_s_at	7.67e-09	5.49e-11	7.05421	14.6541	0.766688	ITGB1	integrin subunit beta 1
1555812_a_at	3.09e-05	1.94e-06	4.94826	4.63178	0.765972	ARHGDIB	Rho GDP dissociation inhibitor beta
214240_at	0.000392	4.12e-05	4.22197	1.74874	0.765926	GAL	galanin and GMAP prepropeptide
226088_at	0.000719	8.53e-05	4.0362	1.06853	0.765182	ZDHHC12	zinc finger DHHC-type containing 12
204806_x_at	3.21e-05	2.03e-06	4.93832	4.59005	0.764438	HLA-F	major histocompatibility complex, class I, F
206317_s_at	0.000553	6.23e-05	4.1173	1.36248	0.764353	ABCB8	ATP binding cassette subfamily B member 8
222067_x_at	4.46e-06	1.83e-07	5.46415	6.8781	0.76408	HIST1H2BD	histone cluster 1, H2bd
205116_at	1.81e-06	6.12e-08	5.6929	7.92201	0.764055	LAMA2	laminin subunit alpha 2
211926_s_at	2.36e-06	8.4e-08	5.6275	7.62068	0.763882	MYH9	myosin, heavy chain 9, non-muscle
212922_s_at	1.06e-05	5.24e-07	5.23797	5.87426	0.763779	SMYD2	SET and MYND domain containing 2
227480_at	4.7e-05	3.21e-06	4.83378	4.15477	0.76368	SUSD2	sushi domain containing 2
200782_at	3.94e-08	4.61e-10	6.65735	12.6082	0.763338	ANXA5	annexin A5
224200_s_at	7.94e-07	2.16e-08	5.90552	8.91686	0.763271	RAD18	RAD18, E3 ubiquitin protein ligase
207467_x_at	4.4e-07	1.02e-08	6.05623	9.63579	0.763217	CAST	calpastatin
221641_s_at	2.97e-06	1.12e-07	5.568	7.34855	0.762992	ACOT9	acyl-CoA thioesterase 9
1554327_a_at	0.000134	1.13e-05	4.53904	2.96485	0.762857	CANT1	calcium activated nucleotidase 1
221561_at	3.29e-06	1.27e-07	5.54174	7.22902	0.762711	SOAT1	sterol O-acyltransferase 1
204858_s_at	8.29e-06	3.9e-07	5.30225	6.15661	0.762564	TYMP	thymidine phosphorylase
226121_at	4.98e-06	2.09e-07	5.43526	6.7483	0.762531	DHRS13	dehydrogenase/reductase 13
211896_s_at	0.00252	0.000386	3.6294	-0.33361	0.761754	DCN	decorin
237364_at	0.000243	2.33e-05	4.36393	2.28479	0.761594	ZNF529-AS1	ZNF529 antisense RNA 1
235629_at	9.57e-05	7.55e-06	4.63485	3.3455	0.761556
1559477_s_at	0.000102	8.14e-06	4.6171	3.27453	0.761363	MEIS1	Meis homeobox 1
1564494_s_at	7.14e-07	1.89e-08	5.93277	9.04605	0.761193	P4HB	prolyl 4-hydroxylase subunit beta
215706_x_at	4.17e-07	9.54e-09	6.06981	9.7011	0.761112	ZYX	zyxin
219691_at	0.000398	4.2e-05	4.21709	1.73057	0.761084	SAMD9	sterile alpha motif domain containing 9
229492_at	0.00198	0.000288	3.71111	-0.06185	0.761073	VANGL1	VANGL planar cell polarity protein 1
227350_at	4.11e-05	2.74e-06	4.87022	4.30573	0.760665	HELLS	helicase, lymphoid-specific
1553982_a_at	0.00013	1.09e-05	4.54801	3.00023	0.759896	RAB7B	RAB7B, member RAS oncogene family
1555736_a_at	2.44e-08	2.57e-10	6.76729	13.1687	0.75969	AGTRAP	angiotensin II receptor associated protein
38487_at	0.000235	2.23e-05	4.37423	2.32422	0.759469	STAB1	stabilin 1
209305_s_at	0.0002	1.85e-05	4.41988	2.49985	0.758338	GADD45B	growth arrest and DNA damage inducible beta
232099_at	0.00174	0.000247	3.75335	0.08059	0.758017	PCDHB16	protocadherin beta 16
211529_x_at	3.16e-05	2e-06	4.94178	4.60454	0.757988	HLA-G	major histocompatibility complex, class I, G
210765_at	3.2e-05	2.03e-06	4.93856	4.59104	0.757827	CSE1L	chromosome segregation 1 like
201564_s_at	2.97e-05	1.84e-06	4.95997	4.68101	0.75766	FSCN1	fascin actin-bundling protein 1
224746_at	0.000174	1.56e-05	4.46217	2.66376	0.75711	KIAA1522	KIAA1522
224301_x_at	0.0018	0.000257	3.74189	0.04183	0.757044	H2AFJ	H2A histone family member J
204457_s_at	0.000925	0.000115	3.958	0.78957	0.756954	GAS1	growth arrest specific 1
204279_at	2.02e-05	1.14e-06	5.06689	5.13452	0.756676	PSMB9	proteasome subunit beta 9
203145_at	1.26e-07	2.08e-09	6.36833	11.1589	0.756505	SPAG5	sperm associated antigen 5
209739_s_at	0.000802	9.74e-05	4.00159	0.94453	0.756407	PNPLA4	patatin like phospholipase domain containing 4
204011_at	1.89e-05	1.05e-06	5.08493	5.21169	0.755868	SPRY2	sprouty RTK signaling antagonist 2
202149_at	9.77e-06	4.73e-07	5.26023	5.97179	0.755505	NEDD9	neural precursor cell expressed, developmentally down-regulated 9
229886_at	1.29e-06	4e-08	5.78071	8.33005	0.75549	C5orf34	chromosome 5 open reading frame 34
223361_at	3.62e-06	1.42e-07	5.51767	7.11982	0.755424	ABRACL	ABRA C-terminal like
216915_s_at	6.9e-05	5.09e-06	4.72727	3.71836	0.75512	PTPN12	protein tyrosine phosphatase, non-receptor type 12
203411_s_at	1.52e-08	1.38e-10	6.88332	13.7655	0.754971	LMNA	lamin A/C
211911_x_at	5.97e-05	4.27e-06	4.76782	3.88367	0.7549	HLA-B	major histocompatibility complex, class I, B
210405_x_at	0.000487	5.35e-05	4.15619	1.50513	0.754614	TNFRSF10B	TNF receptor superfamily member 10b
203041_s_at	2.14e-06	7.46e-08	5.65196	7.73313	0.754555	LAMP2	lysosomal associated membrane protein 2
202195_s_at	6.61e-07	1.7e-08	5.95424	9.14804	0.754382	TMED5	transmembrane p24 trafficking protein 5
207292_s_at	0.000758	9.11e-05	4.0191	1.00715	0.754303	MAPK7	mitogen-activated protein kinase 7
209900_s_at	3.82e-09	2.07e-11	7.23282	15.5943	0.754261	SLC16A1	solute carrier family 16 member 1
220840_s_at	3.91e-05	2.58e-06	4.88374	4.36194	0.753556	C1orf112	chromosome 1 open reading frame 112
220658_s_at	1.29e-06	3.99e-08	5.78101	8.33146	0.753114	ARNTL2	aryl hydrocarbon receptor nuclear translocator like 2
208960_s_at	1.26e-05	6.47e-07	5.19205	5.67404	0.752661	KLF6	Kruppel like factor 6
227211_at	1.3e-05	6.69e-07	5.18479	5.64246	0.752166	PHF19	PHD finger protein 19
213342_at	2.45e-05	1.45e-06	5.01434	4.91076	0.752119	YAP1	Yes associated protein 1
201088_at	6.34e-10	1.81e-12	7.66985	17.941	0.752085	KPNA2	karyopherin subunit alpha 2
1564274_at	0.0012	0.000157	3.87489	0.49791	0.751759	C9orf47	chromosome 9 open reading frame 47
209182_s_at	0.000687	8.07e-05	4.0504	1.11966	0.751598	C10orf10	chromosome 10 open reading frame 10
212016_s_at	5.82e-06	2.52e-07	5.39573	6.57142	0.751597	MIR4745///PTBP1	microRNA 4745///polypyrimidine tract binding protein 1
201319_at	1.43e-07	2.46e-09	6.33598	10.999	0.751198	MYL12A	myosin light chain 12A
202948_at	0.00227	0.00034	3.66462	-0.21709	0.751085	IL1R1	interleukin 1 receptor type 1
212940_at	0.00146	0.0002	3.80986	0.27328	0.750896	COL6A1	collagen type VI alpha 1 chain
219410_at	0.000194	1.79e-05	4.4282	2.532	0.750676	TMEM45A	transmembrane protein 45A
235989_at	1.35e-05	7.08e-07	5.17234	5.58844	0.74998
235425_at	1.79e-05	9.89e-07	5.09887	5.2715	0.749126	SGO2	shugoshin 2
227894_at	0.000188	1.72e-05	4.43796	2.56979	0.748967	WDR90	WD repeat domain 90
229082_at	0.000385	4.02e-05	4.22798	1.77116	0.748806	CCDC125	coiled-coil domain containing 125
218008_at	3.16e-10	7.82e-13	7.81806	18.7505	0.748735	TMEM248	transmembrane protein 248
209121_x_at	9.61e-05	7.59e-06	4.63376	3.34115	0.748211	NR2F2	nuclear receptor subfamily 2 group F member 2
201818_at	2.1e-05	1.2e-06	5.05546	5.08568	0.748036	LPCAT1	lysophosphatidylcholine acyltransferase 1
220491_at	0.000179	1.62e-05	4.45239	2.62577	0.747708	HAMP	hepcidin antimicrobial peptide
225301_s_at	1.4e-05	7.37e-07	5.16351	5.55017	0.747421	MYO5B	myosin VB
203696_s_at	8.79e-09	6.62e-11	7.01994	14.475	0.747413	RFC2	replication factor C subunit 2
204164_at	1.19e-05	6.03e-07	5.2077	5.74211	0.747191	SIPA1	signal-induced proliferation-associated 1
226601_at	1.23e-10	2.08e-13	8.04966	20.0283	0.746937	SLC30A7	solute carrier family 30 member 7
213524_s_at	3.95e-05	2.62e-06	4.88036	4.34787	0.74616	G0S2	G0/G1 switch 2
219683_at	0.000196	1.81e-05	4.42622	2.52433	0.745735	FZD3	frizzled class receptor 3
207167_at	2.41e-05	1.42e-06	5.0181	4.9267	0.745649	CD101	CD101 molecule
227325_at	2.23e-07	4.43e-09	6.22148	10.4367	0.74534	INAFM1	InaF motif containing 1
211340_s_at	5.05e-07	1.2e-08	6.02345	9.47849	0.745125	MIR6756///MCAM	microRNA 6756///melanoma cell adhesion molecule
203022_at	5.8e-07	1.43e-08	5.98854	9.31151	0.744834	RNASEH2A	ribonuclease H2 subunit A
201179_s_at	6.62e-09	4.37e-11	7.09599	14.873	0.744825	GNAI3	G protein subunit alpha i3
202605_at	1.03e-07	1.61e-09	6.41871	11.4089	0.744482	GUSB	glucuronidase beta
203361_s_at	3.56e-07	7.88e-09	6.10784	9.88451	0.744352	GJA9-MYCBP///MYCBP	GJA9-MYCBP readthrough///MYC binding protein
223083_s_at	0.000194	1.79e-05	4.42837	2.53264	0.744273	RAB4B-EGLN2///EGLN2///RAB4B	RAB4B-EGLN2 readthrough (NMD candidate)///egl-9 family hypoxia inducible factor 2///RAB4B, member RAS oncogene family
221799_at	2e-06	6.91e-08	5.66786	7.80636	0.744065	CHPF2	chondroitin polymerizing factor 2
242094_at	0.0029	0.000461	3.5791	-0.49836	0.743636
228442_at	0.00137	0.000186	3.83055	0.34442	0.743553	NFATC2	nuclear factor of activated T-cells 2
226731_at	1.94e-05	1.09e-06	5.07732	5.17909	0.742717	ITGA1	integrin subunit alpha 1
231772_x_at	1.57e-05	8.5e-07	5.13233	5.41545	0.742011	CENPH	centromere protein H
1569642_at	0.000135	1.15e-05	4.53526	2.94995	0.741729	F2R	coagulation factor II thrombin receptor
211267_at	0.000892	0.00011	3.96934	0.82972	0.741461	HESX1	HESX homeobox 1
230916_at	0.00261	0.000404	3.61642	-0.37632	0.741282	NODAL	nodal growth differentiation factor
234984_at	7.04e-07	1.86e-08	5.93648	9.06365	0.741172	NEDD1	neural precursor cell expressed, developmentally down-regulated 1
223795_at	0.000763	9.17e-05	4.01729	1.00068	0.740736	TSPAN10	tetraspanin 10
223655_at	0.0011	0.000143	3.90105	0.58919	0.739885	CD163L1	CD163 molecule like 1
239310_at	0.00134	0.00018	3.83815	0.37062	0.739426
226292_at	9.61e-06	4.64e-07	5.26443	5.9902	0.738899	CAPN5	calpain 5
201137_s_at	0.000588	6.68e-05	4.09916	1.29633	0.738872	HLA-DPB1	major histocompatibility complex, class II, DP beta 1
243931_at	7.17e-08	9.95e-10	6.51082	11.869	0.738106
240857_at	0.00106	0.000135	3.91509	0.63837	0.737626	DNAH9	dynein axonemal heavy chain 9
209282_at	1.64e-07	2.94e-09	6.30183	10.8306	0.737155	PRKD2	protein kinase D2
222723_at	0.000105	8.42e-06	4.60908	3.24254	0.737142	VWA1	von Willebrand factor A domain containing 1
215199_at	0.00134	0.000181	3.83789	0.36973	0.736879	CALD1	caldesmon 1
208727_s_at	0.000145	1.26e-05	4.51336	2.86384	0.736216	CDC42	cell division cycle 42
204347_at	2.97e-06	1.12e-07	5.56801	7.34859	0.736182	LOC100507855///AK4	adenylate kinase 4, mitochondrial-like///adenylate kinase 4
227609_at	2.44e-07	4.92e-09	6.20087	10.336	0.736166	EPSTI1	epithelial stromal interaction 1 (breast)
224911_s_at	1.07e-06	3.14e-08	5.82992	8.56047	0.735726	DCBLD2	discoidin, CUB and LCCL domain containing 2
210423_s_at	1.31e-06	4.1e-08	5.77552	8.30584	0.735397	SLC11A1	solute carrier family 11 member 1
208992_s_at	4.87e-08	6e-10	6.60725	12.3545	0.73512	STAT3	signal transducer and activator of transcription 3
240593_x_at	9.41e-06	4.53e-07	5.2698	6.01377	0.734965
209626_s_at	2.41e-05	1.42e-06	5.0187	4.92927	0.734785	OSBPL3	oxysterol binding protein like 3
1554761_a_at	6.58e-07	1.68e-08	5.95598	9.15635	0.734229	DNAAF5	dynein axonemal assembly factor 5
204152_s_at	0.000136	1.15e-05	4.53436	2.9464	0.734014	MFNG	MFNG O-fucosylpeptide 3-beta-N-acetylglucosaminyltransferase
213113_s_at	4.5e-06	1.85e-07	5.4619	6.86796	0.733635	SLC43A3	solute carrier family 43 member 3
204150_at	0.000473	5.17e-05	4.16489	1.53716	0.733631	STAB1	stabilin 1
202760_s_at	1.32e-05	6.85e-07	5.17961	5.62	0.733461	PALM2-AKAP2///AKAP2	PALM2-AKAP2 readthrough///A-kinase anchoring protein 2
210422_x_at	8.62e-06	4.08e-07	5.29231	6.11278	0.733069	SLC11A1	solute carrier family 11 member 1
215071_s_at	0.00043	4.61e-05	4.19392	1.64449	0.732753	HIST1H2AC	histone cluster 1, H2ac
225872_at	1.42e-07	2.44e-09	6.33816	11.0097	0.7326	SLC35F5	solute carrier family 35 member F5
202234_s_at	9.34e-09	7.04e-11	7.00838	14.4147	0.732521	SLC16A1	solute carrier family 16 member 1
203028_s_at	0.00106	0.000136	3.91395	0.63434	0.732499	CYBA	cytochrome b-245 alpha chain
228674_s_at	0.00136	0.000184	3.8331	0.3532	0.732368	EML4	echinoderm microtubule associated protein like 4
242044_at	0.00119	0.000156	3.8775	0.50699	0.732366
223991_s_at	3.16e-09	1.65e-11	7.27406	15.813	0.73223	GALNT2	polypeptide N-acetylgalactosaminyltransferase 2
200974_at	0.000429	4.59e-05	4.1949	1.64812	0.73204	ACTA2	actin, alpha 2, smooth muscle, aorta
219766_at	0.00141	0.000191	3.8223	0.316	0.732022	B9D2	B9 protein domain 2
220990_s_at	1.44e-09	5.56e-12	7.46988	16.8594	0.730941	MIR21///VMP1	microRNA 21///vacuole membrane protein 1
1559139_at	0.000185	1.68e-05	4.44324	2.59024	0.7307	NOC2L	NOC2 like nucleolar associated transcriptional repressor
209457_at	2.96e-05	1.83e-06	4.96132	4.6867	0.730055	DUSP5	dual specificity phosphatase 5
202763_at	1.61e-07	2.87e-09	6.30626	10.8524	0.729914	CASP3	caspase 3
226936_at	1.3e-05	6.72e-07	5.18399	5.639	0.729779	CENPW	centromere protein W
223188_at	2.49e-05	1.47e-06	5.0099	4.89194	0.729702	SMG9	SMG9, nonsense mediated mRNA decay factor
219208_at	0.000159	1.4e-05	4.48758	2.76287	0.729256	FBXO11	F-box protein 11
232724_at	0.00288	0.000457	3.58166	-0.49005	0.729093	MS4A6A	membrane spanning 4-domains A6A
217784_at	1.53e-06	4.96e-08	5.73638	8.12356	0.72868	YKT6	YKT6 v-SNARE homolog (S. cerevisiae)
234726_s_at	1.9e-05	1.07e-06	5.08234	5.20062	0.72846	TMEM168	transmembrane protein 168
218248_at	2.1e-07	4.06e-09	6.23856	10.5201	0.728151	FAM111A	family with sequence similarity 111 member A
242321_at	5.11e-05	3.55e-06	4.81047	4.05867	0.727757	PTPN14	protein tyrosine phosphatase, non-receptor type 14
1555728_a_at	0.00196	0.000286	3.71301	-0.05549	0.727153	MS4A4A	membrane spanning 4-domains A4A
222714_s_at	1.33e-06	4.16e-08	5.77223	8.29046	0.7271	LACTB2	lactamase beta 2
225673_at	4.03e-06	1.61e-07	5.49048	6.99682	0.726955	MYADM	myeloid associated differentiation marker
201809_s_at	2.74e-05	1.66e-06	4.9833	4.77938	0.726556	ENG	endoglin
219703_at	3e-06	1.13e-07	5.56542	7.33678	0.726374	MNS1	meiosis specific nuclear structural 1
203021_at	0.00252	0.000387	3.62879	-0.33563	0.725975	SLPI	secretory leukocyte peptidase inhibitor
243283_at	3.31e-05	2.11e-06	4.9292	4.5518	0.725888	CROT	carnitine O-octanoyltransferase
226040_at	4.1e-06	1.65e-07	5.48545	6.97409	0.725749	TRIM56	tripartite motif containing 56
205574_x_at	7.2e-06	3.28e-07	5.33947	6.32116	0.725698	BMP1	bone morphogenetic protein 1
201327_s_at	1.16e-06	3.52e-08	5.80681	8.45211	0.725313	CCT6A	chaperonin containing TCP1 subunit 6A
205076_s_at	4.46e-08	5.39e-10	6.62753	12.4571	0.725095	MTMR11	myotubularin related protein 11
203359_s_at	2.57e-08	2.76e-10	6.75427	13.1021	0.725076	GJA9-MYCBP///MYCBP	GJA9-MYCBP readthrough///MYC binding protein
202086_at	0.001	0.000127	3.93083	0.69365	0.724654	MX1	MX dynamin like GTPase 1
208583_x_at	0.000264	2.57e-05	4.33959	2.19191	0.724589	HIST1H2AJ	histone cluster 1, H2aj
211654_x_at	0.000395	4.17e-05	4.21936	1.73905	0.724523	HLA-DQB1	major histocompatibility complex, class II, DQ beta 1
216306_x_at	1.24e-06	3.83e-08	5.78918	8.36963	0.72422	MIR4745///PTBP1	microRNA 4745///polypyrimidine tract binding protein 1
212621_at	8.21e-08	1.19e-09	6.47618	11.6955	0.723745	NEMP1	nuclear envelope integral membrane protein 1
225245_x_at	0.000313	3.15e-05	4.28927	2.00114	0.723569	H2AFJ	H2A histone family member J
1552919_at	0.00206	0.000302	3.69715	-0.10863	0.72333	C4orf36	chromosome 4 open reading frame 36
229305_at	2.18e-06	7.62e-08	5.64769	7.71347	0.72262	CENPU	centromere protein U
218567_x_at	0.000238	2.27e-05	4.36977	2.30714	0.722607	DPP3	dipeptidyl peptidase 3
201749_at	1.16e-08	9.48e-11	6.95338	14.1285	0.72241	ECE1	endothelin converting enzyme 1
1554966_a_at	1.79e-06	6.06e-08	5.69491	7.93128	0.722379	FILIP1L	filamin A interacting protein 1 like
212334_at	3.84e-06	1.52e-07	5.50251	7.05117	0.722261	GNS	glucosamine (N-acetyl)-6-sulfatase
221529_s_at	0.000873	0.000107	3.97594	0.85315	0.721966	PLVAP	plasmalemma vesicle associated protein
212920_at	2.24e-08	2.27e-10	6.79112	13.2909	0.721932	REST	RE1 silencing transcription factor
202693_s_at	0.000135	1.15e-05	4.53565	2.95146	0.721759	STK17A	serine/threonine kinase 17a
219209_at	0.000194	1.78e-05	4.42907	2.53536	0.720716	IFIH1	interferon induced with helicase C domain 1
215253_s_at	1.97e-06	6.77e-08	5.67202	7.82553	0.720218	RCAN1	regulator of calcineurin 1
218275_at	0.000242	2.32e-05	4.36434	2.28638	0.720217	SLC25A10	solute carrier family 25 member 10
235177_at	0.000225	2.12e-05	4.38647	2.37118	0.719991	METTL21A	methyltransferase like 21A
238959_at	9.39e-05	7.39e-06	4.64013	3.36667	0.719904	LARP4	La ribonucleoprotein domain family member 4
231297_at	1.2e-06	3.67e-08	5.7983	8.41231	0.719456	DOT1L	DOT1 like histone lysine methyltransferase
204471_at	0.000466	5.08e-05	4.16915	1.55288	0.719393	GAP43	growth associated protein 43
201215_at	1.8e-05	9.93e-07	5.09786	5.26713	0.719205	PLS3	plastin 3
200656_s_at	1.27e-08	1.1e-10	6.9265	13.989	0.718762	P4HB	prolyl 4-hydroxylase subunit beta
211312_s_at	0.00235	0.000356	3.65217	-0.25838	0.718625	WISP1	WNT1 inducible signaling pathway protein 1
206110_at	0.00114	0.000149	3.88889	0.54671	0.717945	HIST1H3F///HIST1H3B///HIST1H3H///HIST1H3J///HIST1H3G///HIST1H3I///HIST1H3E///HIST1H3C///HIST1H3D///HIST1H3A	histone cluster 1, H3f///histone cluster 1, H3b///histone cluster 1, H3h///histone cluster 1, H3j///histone cluster 1, H3g///histone cluster 1, H3i///histone cluster 1, H3e///histone cluster 1, H3c///histone cluster 1, H3d///histone cluster 1, H3a
227545_at	2.33e-08	2.38e-10	6.78159	13.242	0.717832	BARD1	BRCA1 associated RING domain 1
212365_at	7.71e-06	3.57e-07	5.32096	6.23922	0.717757	MYO1B	myosin IB
234039_at	3.89e-05	2.56e-06	4.88569	4.37005	0.717698	TANC1	tetratricopeptide repeat, ankyrin repeat and coiled-coil containing 1
217297_s_at	4.33e-05	2.92e-06	4.8558	4.24591	0.717607	MYO9B	myosin IXB
213811_x_at	2.67e-06	9.8e-08	5.5952	7.47271	0.717404	TCF3	transcription factor 3
1558942_at	2.89e-08	3.19e-10	6.72665	12.961	0.717152	ZNF765	zinc finger protein 765
200906_s_at	5.59e-06	2.41e-07	5.40549	6.61502	0.717067	PALLD	palladin, cytoskeletal associated protein
208296_x_at	8.01e-05	6.1e-06	4.68502	3.54723	0.716825	TNFAIP8	TNF alpha induced protein 8
225367_at	8.48e-07	2.34e-08	5.88989	8.84296	0.716824	PGM2	phosphoglucomutase 2
209124_at	5.69e-07	1.39e-08	5.99387	9.33698	0.71677	MYD88	myeloid differentiation primary response 88
208454_s_at	0.00041	4.35e-05	4.20839	1.69822	0.71648	CPQ	carboxypeptidase Q
203394_s_at	0.00017	1.51e-05	4.46918	2.69106	0.716134	HES1	hes family bHLH transcription factor 1
212543_at	0.00026	2.53e-05	4.34391	2.20837	0.71594	AIM1	absent in melanoma 1
238865_at	0.00268	0.000419	3.60643	-0.40909	0.715783	PABPC4L	poly(A) binding protein cytoplasmic 4 like
223835_x_at	0.000105	8.45e-06	4.60845	3.24	0.715465	OTP	orthopedia homeobox
204268_at	2.1e-05	1.2e-06	5.05616	5.08867	0.715041	S100A2	S100 calcium binding protein A2
219254_at	0.000365	3.79e-05	4.24337	1.82868	0.714349	OGFOD3	2-oxoglutarate and iron dependent oxygenase domain containing 3
216005_at	0.000812	9.87e-05	3.99805	0.93189	0.71381	TNC	tenascin C
1553732_s_at	4.04e-06	1.62e-07	5.48973	6.99345	0.713399	CEP89	centrosomal protein 89
218418_s_at	3.47e-06	1.35e-07	5.5281	7.16711	0.71307	KANK2	KN motif and ankyrin repeat domains 2
242228_at	1.18e-06	3.58e-08	5.80318	8.43514	0.71242	BICD1	BICD cargo adaptor 1
205866_at	0.00096	0.00012	3.9458	0.74643	0.712395	FCN3	ficolin 3
201642_at	1.22e-08	1.03e-10	6.93847	14.0511	0.712284	IFNGR2	interferon gamma receptor 2 (interferon gamma transducer 1)
241788_x_at	4.66e-05	3.18e-06	4.83583	4.16326	0.712036
222039_at	0.000131	1.11e-05	4.54436	2.98581	0.711983	KIF18B	kinesin family member 18B
206288_at	0.000207	1.92e-05	4.41093	2.4653	0.711823	PGGT1B	protein geranylgeranyltransferase type I subunit beta
203921_at	5.48e-06	2.35e-07	5.41112	6.64015	0.711663	CHST2	carbohydrate sulfotransferase 2
230212_at	0.00137	0.000186	3.83048	0.34417	0.711307	SPRY1	sprouty RTK signaling antagonist 1
1557527_at	6.74e-05	4.94e-06	4.73412	3.74619	0.711273
213519_s_at	9.15e-07	2.57e-08	5.87073	8.7525	0.710981	LAMA2	laminin subunit alpha 2
217733_s_at	9.65e-08	1.48e-09	6.43491	11.4896	0.71094	TMSB10	thymosin beta 10
1562468_at	0.000744	8.9e-05	4.02517	1.02892	0.710813
210935_s_at	2.64e-05	1.58e-06	4.99404	4.82478	0.710722	WDR1	WD repeat domain 1
216269_s_at	1.94e-06	6.65e-08	5.67601	7.84395	0.710613	ELN	elastin
218194_at	8.36e-08	1.22e-09	6.47167	11.673	0.710578	REXO2	RNA exonuclease 2
228765_at	1.2e-08	9.98e-11	6.94386	14.0791	0.710522	GTF2IRD2	GTF2I repeat domain containing 2
236995_x_at	0.00262	0.000406	3.61513	-0.38056	0.710218	TFEC	transcription factor EC
220299_at	1.82e-06	6.19e-08	5.69071	7.91185	0.710029	SPATA6	spermatogenesis associated 6
212374_at	0.00274	0.000428	3.59991	-0.43043	0.70955	FEM1B	fem-1 homolog B
224715_at	1.61e-07	2.87e-09	6.30623	10.8523	0.70947	WDR34	WD repeat domain 34
230260_s_at	0.000505	5.58e-05	4.14531	1.4651	0.709122
219025_at	8.12e-06	3.81e-07	5.30743	6.17946	0.708814	CD248	CD248 molecule
1566633_at	0.000139	1.19e-05	4.52702	2.9175	0.708481
217995_at	3.57e-05	2.3e-06	4.90945	4.46915	0.707508	SQRDL	sulfide quinone reductase-like (yeast)
203799_at	0.000109	8.84e-06	4.59755	3.1966	0.707077	LY75-CD302///CD302///LY75	LY75-CD302 readthrough///CD302 molecule///lymphocyte antigen 75
236207_at	0.000109	8.85e-06	4.59745	3.19619	0.706746	SSFA2	sperm specific antigen 2
1555307_at	0.000436	4.69e-05	4.18956	1.62834	0.706657	TTF2	transcription termination factor 2
217949_s_at	1.16e-08	9.56e-11	6.9519	14.1208	0.70631	VKORC1	vitamin K epoxide reductase complex subunit 1
203284_s_at	2.2e-10	4.35e-13	7.92081	19.3156	0.70612	HS2ST1	heparan sulfate 2-O-sulfotransferase 1
212235_at	0.000977	0.000123	3.93952	0.72426	0.705786	PLXND1	plexin D1
204362_at	0.000771	9.28e-05	4.01422	0.98968	0.705562	SKAP2	src kinase associated phosphoprotein 2
1561320_at	0.00212	0.000314	3.68646	-0.14438	0.705071
224320_s_at	7.4e-08	1.04e-09	6.50316	11.8306	0.705044	MCM8	minichromosome maintenance 8 homologous recombination repair factor
240467_at	1e-05	4.9e-07	5.25272	5.93884	0.704885
230998_at	0.00229	0.000345	3.66049	-0.23082	0.704778	CBX3	chromobox 3
201970_s_at	1.34e-06	4.21e-08	5.77011	8.28058	0.704613	NASP	nuclear autoantigenic sperm protein
213170_at	2.39e-08	2.47e-10	6.77492	13.2078	0.704536	GPX7	glutathione peroxidase 7
209679_s_at	0.000855	0.000105	3.98248	0.87642	0.704491	SMAGP	small cell adhesion glycoprotein
206194_at	2.79e-06	1.03e-07	5.58478	7.42509	0.704307	HOXC4	homeobox C4
221256_s_at	0.0018	0.000258	3.74098	0.03874	0.704274	HDHD3	haloacid dehalogenase like hydrolase domain containing 3
222606_at	2.15e-09	9.88e-12	7.36663	16.3061	0.70426	ZWILCH	zwilch kinetochore protein
225687_at	2.21e-07	4.38e-09	6.22357	10.4468	0.703991	FAM83D	family with sequence similarity 83 member D
209113_s_at	2.69e-05	1.63e-06	4.98777	4.79828	0.703616	HMG20B	high mobility group 20B
222385_x_at	2.28e-06	8.06e-08	5.63607	7.66004	0.703304	SEC61A1	Sec61 translocon alpha 1 subunit
212315_s_at	0.000822	0.0001	3.99466	0.91981	0.703242	NUP210	nucleoporin 210
219099_at	2.9e-07	6.13e-09	6.15738	10.1244	0.703006	TIGAR	TP53 induced glycolysis regulatory phosphatase
220308_at	0.000964	0.000121	3.94435	0.74131	0.702593	CFAP45	cilia and flagella associated protein 45
244439_at	0.000111	9.02e-06	4.59282	3.17777	0.702059	SPRED1	sprouty related EVH1 domain containing 1
213126_at	0.00216	0.000322	3.68001	-0.16589	0.702002	MED8	mediator complex subunit 8
224733_at	6.61e-05	4.83e-06	4.73966	3.76877	0.701411	CMTM3	CKLF like MARVEL transmembrane domain containing 3
203717_at	0.000885	0.000109	3.97168	0.83805	0.701393	DPP4	dipeptidyl peptidase 4
212413_at	2.18e-05	1.26e-06	5.04467	5.0397	0.701316	2019-09-06	septin 6
204441_s_at	1.94e-06	6.63e-08	5.67657	7.84654	0.700642	POLA2	DNA polymerase alpha 2, accessory subunit
224606_at	5.98e-06	2.61e-07	5.38837	6.53857	0.700577	KLF6	Kruppel like factor 6
242052_at	2.11e-07	4.1e-09	6.23664	10.5107	0.699978
243222_at	0.0022	0.000327	3.67514	-0.18211	0.699866	ALPK1	alpha kinase 1
244413_at	0.000221	2.08e-05	4.39166	2.39112	0.699627	CLECL1	C-type lectin like 1
238587_at	0.00265	0.000412	3.61105	-0.39395	0.699362	UBASH3B	ubiquitin associated and SH3 domain containing B
223993_s_at	3.54e-09	1.9e-11	7.24789	15.6741	0.698995	CNIH4	cornichon family AMPA receptor auxiliary protein 4
1553316_at	0.000113	9.25e-06	4.5869	3.15426	0.698262	GPR82	G protein-coupled receptor 82
208982_at	0.000213	1.99e-05	4.40221	2.43168	0.698186	PECAM1	platelet and endothelial cell adhesion molecule 1
225766_s_at	1.65e-05	8.97e-07	5.12032	5.36369	0.697984	TNPO1	transportin 1
214444_s_at	6.87e-05	5.06e-06	4.72846	3.72318	0.697765	PVR	poliovirus receptor
228949_at	1.85e-05	1.03e-06	5.09049	5.23552	0.697602	WLS	wntless Wnt ligand secretion mediator
232065_x_at	6.29e-09	4.07e-11	7.1093	14.9428	0.696439	CENPL	centromere protein L
225015_s_at	0.000471	5.14e-05	4.16619	1.54197	0.696282	STK40	serine/threonine kinase 40
201888_s_at	0.000117	9.61e-06	4.57772	3.11779	0.695956	IL13RA1	interleukin 13 receptor subunit alpha 1
222644_s_at	0.000133	1.12e-05	4.54103	2.97269	0.695905	COLGALT1	collagen beta(1-O)galactosyltransferase 1
227265_at	0.00172	0.000244	3.75593	0.08933	0.695527	FGL2	fibrinogen like 2
235192_at	0.00152	0.000211	3.79639	0.22714	0.695502	TP53RK	TP53 regulating kinase
206247_at	0.000126	1.05e-05	4.55598	3.03171	0.695416	MICB	MHC class I polypeptide-related sequence B
1557886_at	0.00225	0.000337	3.66729	-0.20823	0.695228	CEP112	centrosomal protein 112
220789_s_at	0.000823	0.0001	3.99425	0.91833	0.694629	SNORA5B///TBRG4	small nucleolar RNA, H/ACA box 5B///transforming growth factor beta regulator 4
205533_s_at	0.000331	3.37e-05	4.27216	1.93669	0.694617	CDH6	cadherin 6
224097_s_at	4.72e-08	5.74e-10	6.6159	12.3982	0.694002	F11R	F11 receptor
203594_at	1.03e-09	3.48e-12	7.55381	17.3118	0.693812	RTCA	RNA 3'-terminal phosphate cyclase
204203_at	1.96e-09	8.61e-12	7.39127	16.4378	0.693644	CEBPG	CCAAT/enhancer binding protein gamma
215501_s_at	7.26e-09	4.94e-11	7.07369	14.756	0.693122	DUSP10	dual specificity phosphatase 10
211528_x_at	2.27e-06	8e-08	5.63741	7.6662	0.691099	HLA-G	major histocompatibility complex, class I, G
205560_at	0.000134	1.14e-05	4.53741	2.95839	0.691093	PCSK5	proprotein convertase subtilisin/kexin type 5
1557263_s_at	0.00021	1.96e-05	4.40633	2.44755	0.691069	LOC102724814	uncharacterized LOC102724814
208392_x_at	0.000963	0.000121	3.94497	0.7435	0.690683	SP110	SP110 nuclear body protein
209911_x_at	1e-06	2.9e-08	5.84613	8.63664	0.690497	HIST1H2BD	histone cluster 1, H2bd
209933_s_at	0.000342	3.52e-05	4.26178	1.89769	0.690037	CD300A	CD300a molecule
203910_at	5.17e-05	3.6e-06	4.80714	4.04497	0.689898	ARHGAP29	Rho GTPase activating protein 29
210928_at	0.001	0.000127	3.93125	0.69515	0.689571
1558365_at	0.00227	0.000341	3.66371	-0.22013	0.688706	PGK1	phosphoglycerate kinase 1
227081_at	0.000198	1.83e-05	4.42226	2.50902	0.688114	DNALI1	dynein axonemal light intermediate chain 1
242611_at	6.52e-05	4.75e-06	4.74339	3.78394	0.687873
214301_s_at	0.00137	0.000185	3.83126	0.34684	0.687415	DPYSL4	dihydropyrimidinase like 4
205909_at	1.81e-07	3.33e-09	6.27748	10.7109	0.686929	POLE2	DNA polymerase epsilon 2, accessory subunit
223120_at	2.85e-07	5.95e-09	6.16321	10.1527	0.686474	FUCA2	fucosidase, alpha-L- 2, plasma
204023_at	1.57e-07	2.76e-09	6.31396	10.8903	0.686429	RFC4	replication factor C subunit 4
244640_at	1.7e-07	3.08e-09	6.29254	10.7849	0.686144	ZNF850	zinc finger protein 850
1557241_a_at	0.000523	5.82e-05	4.13465	1.426	0.686131
236429_at	0.000131	1.11e-05	4.54433	2.98569	0.685597	ZNF83	zinc finger protein 83
201930_at	1.17e-06	3.53e-08	5.80613	8.44892	0.685195	MCM6	minichromosome maintenance complex component 6
230630_at	0.000299	2.98e-05	4.30279	2.05222	0.685162	LOC100507855///AK4	adenylate kinase 4, mitochondrial-like///adenylate kinase 4
212089_at	7.78e-05	5.88e-06	4.69368	3.58222	0.68503	LMNA	lamin A/C
53991_at	4.12e-05	2.74e-06	4.86954	4.30292	0.684326	DENND2A	DENN domain containing 2A
236488_s_at	0.000952	0.000119	3.94841	0.75565	0.683769
210652_s_at	0.00108	0.000139	3.90757	0.612	0.683216	TTC39A	tetratricopeptide repeat domain 39A
201206_s_at	6.33e-05	4.58e-06	4.75205	3.81925	0.682662	RRBP1	ribosome binding protein 1
242824_at	8.61e-05	6.63e-06	4.66549	3.46851	0.682049
203823_at	4.03e-05	2.68e-06	4.87483	4.32488	0.681986	RGS3	regulator of G-protein signaling 3
221875_x_at	4.42e-05	2.99e-06	4.85007	4.22217	0.681963	HLA-F	major histocompatibility complex, class I, F
225173_at	0.000153	1.34e-05	4.49751	2.80169	0.681239	ARHGAP18	Rho GTPase activating protein 18
238289_at	0.000179	1.61e-05	4.45383	2.63134	0.681191
239511_s_at	2.46e-07	5e-09	6.19773	10.3207	0.680891	SRSF4	serine and arginine rich splicing factor 4
205082_s_at	0.000383	4e-05	4.2297	1.77758	0.68049	AOX1	aldehyde oxidase 1
222817_at	0.00264	0.000411	3.61192	-0.39109	0.680098	HSD3B7	hydroxy-delta-5-steroid dehydrogenase, 3 beta- and steroid delta-isomerase 7
202726_at	4.39e-05	2.96e-06	4.85231	4.23142	0.679982	LIG1	DNA ligase 1
210092_at	1.66e-09	6.94e-12	7.43011	16.6458	0.679666	MAGOHB///MAGOH	mago homolog B, exon junction complex core component///mago homolog, exon junction complex core component
214059_at	7.33e-05	5.49e-06	4.70968	3.64696	0.679617	IFI44	interferon induced protein 44
203303_at	0.000326	3.31e-05	4.27715	1.95547	0.679179	DYNLT3	dynein light chain Tctex-type 3
215248_at	0.00141	0.000192	3.82172	0.314	0.678861	GRB10	growth factor receptor bound protein 10
209201_x_at	0.000146	1.27e-05	4.51158	2.85685	0.678845	CXCR4	C-X-C motif chemokine receptor 4
201726_at	1.89e-07	3.52e-09	6.26625	10.6558	0.6785	ELAVL1	ELAV like RNA binding protein 1
236249_at	2.24e-05	1.3e-06	5.03791	5.0109	0.678208	IKBIP	IKBKB interacting protein
201369_s_at	6.32e-06	2.8e-07	5.37325	6.47119	0.678133	ZFP36L2	ZFP36 ring finger protein like 2
202043_s_at	2.88e-07	6.06e-09	6.15972	10.1358	0.678083	SMS	spermine synthase
230022_at	0.000273	2.67e-05	4.33004	2.15558	0.677886	CLEC18A///CLEC18C	C-type lectin domain family 18 member A///C-type lectin domain family 18 member C
202381_at	4.98e-06	2.1e-07	5.43519	6.74798	0.677885	ADAM9	ADAM metallopeptidase domain 9
203044_at	1.16e-06	3.5e-08	5.80754	8.45554	0.677788	CHSY1	chondroitin sulfate synthase 1
222581_at	1.17e-06	3.54e-08	5.80536	8.44533	0.677784	XPR1	xenotropic and polytropic retrovirus receptor 1
220698_at	0.00282	0.000446	3.58844	-0.46792	0.677186	LOC79160	uncharacterized LOC79160
206011_at	0.000469	5.11e-05	4.16765	1.54734	0.676775	CASP1	caspase 1
201029_s_at	0.000224	2.11e-05	4.38767	2.37577	0.676078	CD99	CD99 molecule
201399_s_at	3.2e-06	1.23e-07	5.54845	7.25951	0.676042	TRAM1	translocation associated membrane protein 1
225342_at	3.88e-05	2.55e-06	4.88619	4.37214	0.67586	LOC100507855///AK4	adenylate kinase 4, mitochondrial-like///adenylate kinase 4
207574_s_at	0.00276	0.000433	3.59691	-0.44026	0.675681	GADD45B	growth arrest and DNA damage inducible beta
214295_at	0.000167	1.49e-05	4.47344	2.70769	0.675553	KIAA0485	uncharacterized LOC57235
212021_s_at	1.2e-06	3.65e-08	5.79918	8.41641	0.675348	MKI67	marker of proliferation Ki-67
203154_s_at	0.000146	1.26e-05	4.51297	2.8623	0.674932	PAK4	p21 (RAC1) activated kinase 4
209453_at	0.000941	0.000118	3.95226	0.76923	0.67488	SLC9A1	solute carrier family 9 member A1
228868_x_at	0.00105	0.000135	3.91544	0.63958	0.674768	CDT1	chromatin licensing and DNA replication factor 1
202957_at	0.000111	9.05e-06	4.5921	3.17491	0.674581	HCLS1	hematopoietic cell-specific Lyn substrate 1
212619_at	5.81e-06	2.52e-07	5.39632	6.57406	0.673913	NEMP1	nuclear envelope integral membrane protein 1
214155_s_at	2.27e-08	2.3e-10	6.78802	13.275	0.673764	LARP4	La ribonucleoprotein domain family member 4
231042_s_at	0.000781	9.43e-05	4.01009	0.97489	0.673593
227549_x_at	0.00167	0.000236	3.76547	0.12171	0.673536	ZDHHC24	zinc finger DHHC-type containing 24
201014_s_at	1.09e-06	3.2e-08	5.82596	8.5419	0.673295	PAICS	phosphoribosylaminoimidazole carboxylase; phosphoribosylaminoimidazolesuccinocarboxamide synthase
239512_at	1.27e-06	3.92e-08	5.78455	8.34801	0.673124	SRSF4	serine and arginine rich splicing factor 4
232667_at	0.000339	3.48e-05	4.26477	1.9089	0.672713
209006_s_at	1.04e-06	3.01e-08	5.83838	8.60021	0.67258	RSRP1	arginine and serine rich protein 1
216272_x_at	1.63e-06	5.39e-08	5.71916	8.04363	0.672559	SYDE1	synapse defective Rho GTPase homolog 1
217770_at	2.23e-09	1.04e-11	7.35804	16.2601	0.672517	PIGT	phosphatidylinositol glycan anchor biosynthesis class T
210971_s_at	0.000141	1.21e-05	4.52336	2.90311	0.672331	ARNTL	aryl hydrocarbon receptor nuclear translocator like
207537_at	7e-05	5.19e-06	4.72297	3.70091	0.67226	PFKFB1	6-phosphofructo-2-kinase/fructose-2,6-biphosphatase 1
219512_at	7.76e-08	1.1e-09	6.49109	11.7701	0.672235	DSN1	DSN1 homolog, MIS12 kinetochore complex component
234429_at	0.000927	0.000115	3.95735	0.78724	0.672209	LOC101930476///LINC00476	uncharacterized LOC101930476///long intergenic non-protein coding RNA 476
204249_s_at	0.00016	1.42e-05	4.48514	2.75335	0.672106	LMO2	LIM domain only 2
228488_at	1.45e-05	7.68e-07	5.15451	5.51123	0.671317	TBC1D16	TBC1 domain family member 16
1552708_a_at	0.00258	0.000398	3.62054	-0.36279	0.671223	DUSP19	dual specificity phosphatase 19
202003_s_at	0.000208	1.94e-05	4.40845	2.45573	0.67115	ACAA2	acetyl-CoA acyltransferase 2
1562022_s_at	0.00128	0.00017	3.85361	0.42405	0.671126	LOC100130987///RAD9A	uncharacterized LOC100130987///RAD9 checkpoint clamp component A
231403_at	0.00095	0.000119	3.94924	0.75857	0.670823	TRIO	trio Rho guanine nucleotide exchange factor
219690_at	1.96e-05	1.11e-06	5.07407	5.16521	0.670798	IGFLR1	IGF like family receptor 1
209276_s_at	4.23e-07	9.71e-09	6.06632	9.68435	0.670581	GLRX	glutaredoxin
220330_s_at	0.00119	0.000156	3.87769	0.50765	0.670504	SAMSN1	SAM domain, SH3 domain and nuclear localization signals 1
207740_s_at	1.27e-06	3.93e-08	5.78429	8.34677	0.670452	NUP62	nucleoporin 62
217785_s_at	3.7e-06	1.46e-07	5.51206	7.09441	0.670196	YKT6	YKT6 v-SNARE homolog (S. cerevisiae)
226114_at	5.21e-08	6.58e-10	6.5898	12.2663	0.670189	ZNF436	zinc finger protein 436
205140_at	1.05e-09	3.65e-12	7.54519	17.2652	0.669662	FPGT	fucose-1-phosphate guanylyltransferase
206825_at	0.00136	0.000185	3.83204	0.34953	0.669566	OXTR	oxytocin receptor
210664_s_at	0.00247	0.000378	3.63541	-0.31379	0.669349	TFPI	tissue factor pathway inhibitor
204214_s_at	5.98e-06	2.61e-07	5.38854	6.53933	0.669075	RAB32	RAB32, member RAS oncogene family
212646_at	4.72e-05	3.23e-06	4.83205	4.14763	0.669068	RFTN1	raftlin, lipid raft linker 1
218436_at	0.000159	1.4e-05	4.48823	2.76541	0.668589	SIL1	SIL1 nucleotide exchange factor
210732_s_at	0.000611	6.98e-05	4.08796	1.25561	0.668577	LGALS8	galectin 8
230733_at	4.72e-05	3.23e-06	4.83242	4.14915	0.668173
229346_at	0.00103	0.000131	3.92408	0.66993	0.668172	NES	nestin
211270_x_at	1.6e-06	5.25e-08	5.72479	8.06971	0.668144	PTBP1	polypyrimidine tract binding protein 1
1561429_a_at	0.00256	0.000394	3.62359	-0.35275	0.66751	MAATS1	MYCBP associated and testis expressed 1
221563_at	2.89e-06	1.08e-07	5.57562	7.3833	0.667501	DUSP10	dual specificity phosphatase 10
212175_s_at	1.1e-09	3.87e-12	7.53479	17.2091	0.667094	AK2	adenylate kinase 2
[truncated: 6,680 more rows]
