# Supplementary material for: Lactate induced up‐regulation of KLHDC8A (Kelch domain‐containing 8A) contributes to the proliferation, migration and apoptosis of human glioma cells
Source: J Cell Mol Med. 2020 Aug 26;24(20):11691–702. doi: 10.1111/jcmm.15780 (PMC7579713; doi:10.1111/jcmm.15780)
Supplement: Supplementary file 3 — Table S3 [file JCMM-24-11691-s003.xlsx]

## Sheet: Merge
UP	DOWN
AEBP1	AAK1
ANXA1	ACTL6B
ANXA2	ADCY2
ANXA2P2	AK5
APOL4	AMER3
AQP1	ANKRD36BP2
AURKA	ANKS1B
BARD1	ARHGAP44
BIRC5	ARPP21
BUB1	ATP2B2
BUB1B	ATP6V1G2
CALD1	ATP8A2
CASP1	B3GALT2
CD151	BEND4
CD163	BEX5
CD276	BSN
CD300A	C1QTNF4
CD44	CA10
CDC20	CABP1
CDC25A	CACNA1E
CDC45	CACNA2D3
CDCA3	CACNG3
CDCA7L	CALN1
CDCA8	CALY
CEBPD	CAMK4
CENPF	CCDC85A
CENPK	CDH18
CENPM	CDK5R2
CEP55	CELF4
CFI	CELF5
CHEK1	CERS5
CKAP2L	CHD5
CKS2	CHGA
CP	CHRM1
CTSC	CKMT1A///CKMT1B
DNALI1	CNTN3
DTL	CNTN4
ELN	CNTNAP2
EMILIN1	CNTNAP4
EMP1	CPEB3
EZH2	CPLX1
FAM129A	CPLX2
FAM20C	CRH
FAM46A	CUX2
FAM64A	DACH2
FANCI	DIRAS2
FBXO5	DLG2
FCGBP	DLGAP3
FLNA	DOCK3
FN1	DOK6
FOXD1	ELAVL2
FOXM1	FA2H
GAS1	FAM19A1
GBP1	FAM19A2
GBP2	FAM201A
GINS2	FBXL16
GLIS3	FEZF2
GNG12	FGF13
GTSE1	FRMPD4
HAUS8	FRRS1L
HJURP	FSTL5
HMMR	GABRA1
HSPG2	GABRB2
IQGAP2	GABRB3
KIAA0040	GABRD
KIAA0101	GABRG1
KIF20A	GABRG2
KIF4A	GNAL
KIFC1	GOLGA7B
KLHDC8A	GRIN1
LAIR1	GRIN2C
LAMC1	GRM1
LMNB1	GRM5
MAP3K6	HAR1A
MCM5	HLF
MDK	HMGCLL1
MELK	HMP19
MGP	HPCAL4
MMP14	HRH3
MS4A6A	HTR2A
MUC1	HTR2C
NAMPT	IQSEC3
NAPSB	JAKMIP1
NCAPG	JAKMIP3
NCAPH	JPH3
NDC80	KCNAB1
NEXN	KCNJ3
NRP1	KCNJ9
NUF2	KCNK12
NUSAP1	KCNQ2
ODF2	KCNQ5
PABPC1L	KCTD4
PBK	KIAA1107
PDPN	KIAA1644
PLAU	KLHL32
PLEKHA4	KRT222
PLEKHG2	L1CAM
PLP2	LDB3
POLH	LMO3
PPIC	LRFN5
PSMB8	LRRC7
PTX3	LY6H
RAD51AP1	MACROD2
RGS1	MAGEE1
RNASE6	MAP4
RRBP1	MAPK8IP2
RRM2	MAST1
S1PR3	MFSD4A
SBNO2	MOBP
SCIN	MYT1L
SERPINA3	NAP1L2
SERPINE1	NECAB2
SERPINH1	NEGR1
SLAMF8	NEUROD6
SLC4A2	NKAIN2
SMC4	NRSN1
SP100	NRXN3
SPC24	NTSR2
SPOCD1	NUP93
SRPX2	OLFM1
STEAP3	OPCML
TACC3	PACSIN1
TEAD2	PAK3
TFPI	PAK5
TLR2	PCSK2
TNC	PDE1A
TNFRSF19	PDE2A
TPX2	PEX5L
TTK	PHYHIP
UNC93B1	PNMAL2
VIM	PPP1R16B
WEE1	PPP2R2C
	PPP4R4
	PRKCB
	PRKCZ
	PRR36
	RAB11FIP4
	RAB3C
	RALGAPA2
	RAPGEF3
	RAPGEF4
	RAPGEFL1
	RASGRF1
	RBFOX3
	REPS2
	RFPL1S
	RGS7
	RHBDL1
	RIMS1
	RIMS2
	RNF130
	RTN4RL2
	RUNDC3A
	RXFP1
	SCN2A
	SCN3B
	SCN8A
	SEMA4D
	SH3GL2
	SHANK2
	SHISA7
	SLC7A14
	SLC8A2
	SLITRK1
	SLITRK4
	SNAP25
	SNAP91
	SNCA
	SNCG
	SOWAHA
	SPOCK3
	SRRM4
	SST
	SSTR1
	ST8SIA3
	STX1B
	STXBP5L
	STXBP6
	STYK1
	SV2B
	SVOP
	SYN1
	SYN2
	SYT13
	SYT4
	TMEFF2
	TMEM130
	TTC9B
	UBE2QL1
	UNC13C
	UNC5A
	VIP
	VSTM2A
	VSTM2L
	WSCD2
